# Supplementary material for: Structural basis of apoptosis induction by the mitochondrial voltage-dependent anion channel
Source: Nat Commun. 2025 Oct 27;16:9481. doi: 10.1038/s41467-025-65363-1 (PMC12559223; doi:10.1038/s41467-025-65363-1)
Supplement: Supplementary file 4 — Source data [file 41467_2025_65363_MOESM4_ESM.xlsx]

## Sheet: Fig3e
Time (s)	stapled VDAC1		Time (s)	BclxL+VDACpeptide
5	0.00148219		5	-0.0030309
6	0.000463997		6	-0.00226563
7	-0.000684194		7	-0.00188036
8	-0.00163239		8	-0.00170509
9	-0.00189058		9	-0.00254982
10	-0.00263877		10	-0.00230455
11	-0.00172696		11	-0.00275928
12	-0.00118515		12	-0.0021338
13	-0.000393339		13	-0.00164819
14	-0.0003514		14	-0.00141259
15	-0.000179354		15	-0.00162698
16	-0.000237307		16	-0.000451378
17	-0.000565261		17	-0.000325772
18	-0.00130321		18	-0.000339898
19	-0.00153117		19	9.6732e-05
20	-0.00122912		20	0.000513362
21	-0.00165708		21	-0.000210008
22	-0.00231493		22	-0.000583377
23	-0.00138175		23	-0.000696747
24	-0.00108858		24	-0.000260117
25	-0.00168541		25	-2.1836e-05
26	-0.000832238		26	0.00120664
27	-0.000179067		27	0.00232512
28	0.000154105		28	0.0027036
29	0.000257277		29	0.00227207
30	0.00105045		30	0.00252055
31	0.000745315		31	0.00298036
32	0.00112114		32	0.00213138
33	0.000566972		33	0.0011524
34	0.000322801		34	0.00097342
35	0.00043863		35	0.000994439
36	0.000634459		36	0.000185458
37	0.000680288		37	0.000216926
38	0.000726117		38	0.00106081
39	0.00142269		39	0.0015347
40	0.00117259		40	0.00134859
41	0.00220249		41	0.00113248
42	0.0023624		42	0.00200637
43	0.0024323		43	0.00242026
44	0.0025422		44	0.00151647
45	0.0021221		45	0.000273297
46	0.000421999		46	-0.000469872
47	-4.81005e-05		47	-0.000683041
48	-0.000524752		48	-0.000956211
49	-0.00119012		49	-0.00103938
50	0.000104504		50	-3.13645e-05
51	0.00113913		51	0.00123829
52	0.00182376		52	0.00154795
53	0.00172839		53	0.00147761
54	0.00210302		54	0.00172727
55	0.00144765		55	0.000816931
56	0.00083357		56	0.000136722
57	0.00044291		57	7.90154e-05
58	0.00089225		58	0.000281309
59	8.15902e-05		59	0.000663602
60	-0.00031907		60	0.0013759
61	-0.000919729		61	0.00265819
62	-0.00689039		62	-0.00155952
63	-0.015791		63	-0.0277456
64	-0.0203017		64	-0.077111
65	-0.0226289		65	-0.122346
66	-0.0247753		66	-0.158852
67	-0.0212718		67	-0.181947
68	-0.0137582		68	-0.175173
69	-0.0108647		69	-0.139887
70	-0.0099311		70	-0.105501
71	-0.00873754		71	-0.0798642
72	-0.00848398		72	-0.0626776
73	-0.00883908		73	-0.053871
74	-0.00802188		74	-0.0498745
75	-0.00699467		75	-0.0491779
76	-0.00678747		76	-0.0488297
77	-0.00510026		77	-0.0483715
78	-0.00413306		78	-0.0466433
79	-0.00367585		79	-0.0435051
80	-0.00386865		80	-0.0386369
81	-0.00294145		81	-0.0342087
82	-0.00311145		82	-0.0300297
83	-0.00304118		83	-0.0274602
84	-0.0030109		84	-0.0251807
85	-0.00270064		85	-0.0241512
86	-0.00272037		86	-0.0227217
87	-0.0020401		87	-0.0209022
88	-0.00163983		88	-0.0178025
89	-0.000669558		89	-0.015632
90	0.000321852		90	-0.0139816
91	0.000644609		91	-0.0132111
92	0.00110737		92	-0.0129207
93	0.00169012		93	-0.0127202
94	0.00154288		94	-0.0119898
95	0.000825637		95	-0.0111288
96	0.000668394		96	-0.0101877
97	-0.000298849		97	-0.00859667
98	-0.00126608		98	-0.00704561
99	-0.00153142		99	-0.00574455
100	-0.00137675		100	-0.00392349
101	-0.00172208		101	-0.0027023
102	-0.00222742		102	-0.00198098
103	-0.00178275		103	-0.00178965
104	-0.00250809		104	-0.00155833
105	-0.00248342		105	-0.002457
106	-0.00126875		106	-0.00236568
107	-0.000793354		107	-0.00192436
108	-0.00104736		108	-0.00155312
109	-5.13584e-05		109	-0.00188187
110	0.000144639		110	-0.00185062
111	0.000470637		111	-0.00200938
112	0.000886635		112	-0.00266813
113	0.00131263		113	-0.00257688
114	0.00139863		114	-0.00289594
115	0.000884701		115	-0.00331512
116	-0.000578546		116	-0.00287429
117	-0.000811794		117	-0.00291346
118	-0.00145504		118	-0.00349264
119	-0.00225829		119	-0.00405181
120	-0.00206154		120	-0.00354124
121	-0.00195479		121	-0.00375111
122	-0.00178803		122	-0.00272099
123	-0.00146128		123	-0.00144086
124	-0.00190432		124	-0.000980731
125	-0.00214723		125	-0.000950605
126	-0.00167015		126	-0.00103048
127	-0.00156306		127	-0.00173096
128	-0.00060598		128	-0.00284145
129	0.000281104		129	-0.00287194
130	-8.18121e-05		130	-0.00313243
131	-0.000664728		131	-0.00378292
132	-0.000567539		132	-0.00377341
133	-0.000819897		133	-0.00352393
134	-0.00142226		134	-0.00345447
135	-0.000154613		135	-0.00245502
136	0.00179303		136	-0.00183556
137	0.00107067		137	-0.00167611
138	0.000148313		138	-0.00151665
139	0.000925955		139	-0.00201691
140	0.000223597		140	-0.00323634
141	-0.00201794		141	-0.00359577
142	-0.00241917		142	-0.0035152
143	-0.00237041		143	-0.00396463
144	-0.00173165		144	-0.00362406
145	-0.00114288		145	-0.00344349
146	0.000245882		146	-0.00338036
147	0.00172465		147	-0.0045469
148	0.00233341		148	-0.00440344
149	0.00148271		149	-0.00332998
150	0.0004734		150	-0.00142653
151	-0.000285911		151	-0.000513068
152	-0.00117522		152	0.000813166
153	-0.00146453		153	0.00210197
154	-0.00118384		154	0.00238078
155	-3.15503e-06		155	0.000939592
156	0.000827534		156	0.000508401
157	0.00130822		157	0.000677209
158	0.00170118		158	0.000117213
159	0.00106461		159	0.00026399
160	0.00136805		160	0.00104077
161	0.000901479		161	0.00165754
162	0.00104491		162	0.00234432
163	0.00143835		163	0.0025211
164	0.00278178		164	0.00225787
165	0.00250521		165	0.00219274
166	0.00259979		166	0.00204988
167	0.0025763		167	0.00174702
168	0.00151281		168	0.00172415
169	0.000159321		169	0.000941286
170	-0.000284169		170	-5.15779e-05
171	-0.000217659		171	-0.000379326
172	-0.000431148		172	-0.00117979
173	0.000655362		173	-0.000940247
174	0.00232187		174	-0.000600708
175	0.00323065		175	0.00111883
176	0.00287963		176	0.00204837
177	0.00232862		177	0.00228854
178	0.0012776		178	0.00232239
179	-5.34134e-05		179	0.00265624
180	-0.00183443		180	0.00178009
181	-0.00209545		181	0.00163394
182	-0.000586461		182	0.00192779
183	0.000103077		183	0.00103164
184	0.000623258		184	0.000516257
185	0.00159344		185	0.000816056
186	0.00126362		186	0.00100586
187	-1.61979e-05		187	0.00194566
188	-0.00157602		188	0.00398545
189	-0.00155583		189	0.00529525
190	-0.00157565		190	0.00481032
191	-0.00152547		191	0.0045773
192	-0.00165542		192	0.00443429
193	-0.000805368		193	0.00352127
194	-0.00143531		194	0.00338825
195	-0.00157526		195	0.00434524
196	-0.00211521		196	0.00480222
197	-0.00252516		197	0.00517576
198	-0.0020451		198	0.00480041
199	-0.00209505		199	0.00455505
200	-0.00181539		200	0.00389969
201	-0.00167605		201	0.00348434
202	-0.00171672		202	0.00284898
203	-0.00174738		203	0.00243342
204	-0.00135804		204	0.00279529
205	-0.0022287		205	0.00360715
206	-0.00143936		206	0.00385902
207	0.000359979		207	0.00407089
208	0.000219294		208	0.00510275
209	0.000598401		209	0.00526784
210	0.00132751		210	0.00577578
211	0.00107661		211	0.00651372
212	-0.000294278		212	-0.000248342
213	0.000224829		213	-0.0563604
214	0.000763936		214	-0.189002
215	0.00157304		215	-0.362605
216	0.00179215		216	-0.546334
217	0.00295151		217	-0.703762
218	0.00283102		218	-0.782959
219	0.00184052		219	-0.773557
220	0.000570026		220	-0.719144
221	0.00097953		221	-0.642611
222	0.000369034		222	-0.569513
223	-0.000371462		223	-0.509187
224	0.000258042		224	-0.447501
225	0.000807604		225	-0.380165
226	4.74123e-05		226	-0.31856
227	-0.00030278		227	-0.268964
228	0.000747028		228	-0.233357
229	0.000406836		229	-0.211199
230	0.000106643		230	-0.200802
231	0.000846451		231	-0.197614
232	0.000756259		232	-0.198937
233	-0.000173933		233	-0.203559
234	-0.000174251		234	-0.207882
235	-1.46123e-05		235	-0.211277
236	-0.000234974		236	-0.212639
237	-0.000395336		237	-0.211471
238	-0.000695698		238	-0.208333
239	-0.00132606		239	-0.204725
240	-0.00127642		240	-0.198807
241	-0.00154678		241	-0.192066
242	-0.000507317		242	-0.185629
243	0.000351714		243	-0.178653
244	-0.000109256		244	-0.170436
245	-0.000350225		245	-0.162089
246	-0.000191195		246	-0.153922
247	-0.000232164		247	-0.146605
248	-0.00104313		248	-0.139321
249	-0.000194103		249	-0.132967
250	0.000154928		250	-0.127183
251	-4.66482e-05		251	-0.121809
252	-0.000418349		252	-0.115225
253	0.000639949		253	-0.10907
254	0.000828248		254	-0.102832
255	0.000826547		255	-0.0963722
256	0.00101485		256	-0.089832
257	0.000983144		257	-0.0838818
258	0.000651443		258	-0.0786016
259	2.94199e-05		259	-0.0735213
260	-0.00069314		260	-0.068
261	-0.000885699		261	-0.0643452
262	-0.0103783		262	-0.0619505
263	-0.0362908		263	-0.0592857
264	-0.0726534		264	-0.0573009
265	-0.116966		265	-0.0564162
266	-0.155498		266	-0.0547514
267	-0.173541		267	-0.0522939
268	-0.167875		268	-0.051216
269	-0.147058		269	-0.0501181
270	-0.115302		270	-0.0491602
271	-0.0878258		271	-0.0471123
272	-0.0708195		272	-0.0445744
273	-0.0593832		273	-0.0403057
274	-0.0511469		274	-0.0369961
275	-0.0441706		275	-0.0337866
276	-0.037795		276	-0.031437
277	-0.0304601		277	-0.0296474
278	-0.0239753		278	-0.0285079
279	-0.0175904		279	-0.0260183
280	-0.0110256		280	-0.0240885
281	-0.00503074		281	-0.0221087
282	-5.58895e-05		282	-0.0200489
283	0.00249896		283	-0.0189191
284	0.00549379		284	-0.0178293
285	0.00735689		285	-0.0161995
286	0.00801999		286	-0.0153606
287	0.00785309		287	-0.014702
288	0.00960619		288	-0.0135934
289	0.0098193		289	-0.0132048
290	0.0089624		290	-0.0127262
291	0.0083555		291	-0.0121376
292	0.0078686		292	-0.0119601
293	0.00719056		293	-0.0108742
294	0.00645161		294	-0.0102082
295	0.00582267		295	-0.00994226
296	0.00526372		296	-0.00984631
297	0.00457477		297	-0.00957036
298	0.00353582		298	-0.00983456
299	0.00278688		299	-0.0100527
300	0.00194793		300	-0.00993084
301	0.00191874		301	-0.00965897
302	0.00216744		302	-0.00972711
303	0.00163615		303	-0.00965524
304	0.00172485		304	-0.00898338
305	0.000713555		305	-0.00843521
306	-0.000977741		306	-0.00786888
307	-0.00274904		307	-0.00674254
308	-0.00233033		308	-0.0065762
309	-0.00350163		309	-0.00654987
310	-0.00290465		310	-0.00691353
311	-0.0017386		311	-0.00718928
312	-0.00108254		312	-0.00740991
313	-0.00081649		313	-0.00717054
314	-0.000210436		314	-0.00624116
315	0.000245617		315	-0.00623179
316	-0.00017833		316	-0.00577242
317	-0.000502277		317	-0.00580304
318	-0.0012868		318	-0.00536121
319	-0.0011437		319	-0.00568994
320	-0.0010506		320	-0.00514867
321	-0.000917498		321	-0.0045074
322	-0.000604397		322	-0.00342613
323	-0.000601296		323	-0.00309486
324	-0.000728195		324	-0.00315825
325	-0.000635093		325	-0.00318527
326	-0.000421992		326	-0.0034823
327	-0.000501279		327	-0.00402932
328	-0.0010714		328	-0.00379634
329	-0.00121152		329	-0.00301337
330	-0.00254163		330	-0.00197188
331	-0.00295175		331	-0.00109656
332	-0.00252187		332	-0.000481246
333	-0.00186199		333	-4.59307e-05
334	-0.00136211		334	0.00101938
335	-9.30856e-05		335	0.0017347
336	-0.000166192		336	0.00264001
337	-0.000259299		337	0.00267983
338	0.000107594		338	0.00325848
339	-0.000285512		339	0.00231713
340	-0.000688619		340	0.00166578
341	0.000708274		341	0.000514433
342	0.00108517		342	0.000983084
343	0.000852061		343	0.000659024
344	0.0012671		344	0.00128173
345	0.00201176		345	0.00153444
346	0.00123642		346	0.00226715
347	0.000741088		347	0.00242986
348	0.000215752		348	0.00285257
349	0.000240416		349	0.00182479
350	-0.00051492		350	0.00140193
351	-0.00138026		351	0.000849073
352	-0.00154624		352	-0.000723786
353	-0.000853292		353	-0.00106665
354	-0.000440342		354	-0.000829505
355	-0.000387392		355	-0.00107237
356	0.000595558		356	-0.000709136
357	0.000868508		357	0.00114256
358	0.00138146		358	0.00104426
359	0.000714408		359	0.00211596
360	0.000857358		360	0.00303766
361	0.00110917		361	0.00313935
362	0.000470894		362	-0.000750805
363	-0.000697384		363	-0.0451244
364	-0.000655662		364	-0.162188
365	-0.00023394		365	-0.319642
366	-0.00103222		366	-0.486635
367	-0.000660496		367	-0.633579
368	0.000311226		368	-0.713612
369	-0.000257449		369	-0.708581
370	-0.000646569		370	-0.65917
371	-6.56891e-05		371	-0.594169
372	0.000115191		372	-0.538377
373	-0.00030393		373	-0.495446
374	-0.00017305		374	-0.450295
375	-0.00026217		375	-0.397707
376	-0.00054129		376	-0.344271
377	-0.000200416		377	-0.292154
378	0.000170146		378	-0.247538
379	0.000260708		379	-0.213592
380	-0.00036873		380	-0.189386
381	-0.000708168		381	-0.170711
382	-0.000657606		382	-0.157579
383	-0.00155704		383	-0.150508
384	-0.00175648		384	-0.148227
385	-0.00134592		385	-0.148425
386	-0.0011651		386	-0.150114
387	-0.00113407		387	-0.152342
388	-0.000673038		388	-0.154175
389	-0.000262009		389	-0.156779
390	-2.09802e-05		390	-0.158362
391	-8.99513e-05		391	-0.160005
392	-0.000688922		392	-0.162989
393	-0.000797894		393	-0.164852
394	-0.000506677		394	-0.165358
395	-0.000153917		395	-0.165176
396	0.000608843		396	-0.163844
397	0.0021216		397	-0.159442
398	0.00239436		398	-0.15514
399	0.00253712		399	-0.149858
400	0.00228988		400	-0.144086
401	0.00168264		401	-0.137579
402	0.000765402		402	-0.132391
403	0.000819989		403	-0.126114
404	0.00107554		404	-0.119846
405	0.00103109		405	-0.114028
406	0.00141665		406	-0.109691
407	0.0013922		407	-0.103716
408	0.000917749		408	-0.0997232
409	0.0011633		409	-0.0958999
410	0.000908853		410	-0.0920066
411	0.000145013		411	-0.0876033
412	-0.000126396		412	-0.08416
413	0.000752194		413	-0.0804284
414	0.000940785		414	-0.0771093
415	0.00108938		415	-0.0737002
416	0.00108797		416	-0.070191
417	0.00111656		417	-0.0668219
418	-0.000274851		418	-0.0630828
419	-0.00137626		419	-0.0591938
420	-0.0011056		420	-0.0560887
421	0.000215758		421	-0.0530435
422	0.00044712		422	-0.0502684
423	0.00123848		423	-0.0469233
424	0.00170984		424	-0.0449682
425	0.0022512		425	-0.0422531
426	0.00289257		426	-0.0393505
427	0.00255393		427	-0.0374093
428	0.00247589		428	-0.036008
429	0.00210933		429	-0.0351068
430	0.00155277		430	-0.0348155
431	-0.000873796		431	-0.0353543
432	-0.00126036		432	-0.0352242
433	-0.00195692		433	-0.0348966
434	-0.00226348		434	-0.0328091
435	-0.00272005		435	-0.0302916
436	-0.00196661		436	-0.0268041
437	-0.00118241		437	-0.0236266
438	-0.00155807		438	-0.0206191
439	-0.00214372		439	-0.0176149
440	-0.00212938		440	-0.0157809
441	-0.00194504		441	-0.015317
442	-0.00273069		442	-0.0139431
443	-0.00123635		443	-0.0126392
444	-0.000662003		444	-0.0110852
445	0.000252549		445	-0.0100132
446	0.00129743		446	-0.00822273
447	0.00229232		447	-0.00720225
448	0.0017672		448	-0.00679176
449	0.00147209		449	-0.00723128
450	0.000376971		450	-0.00728079
451	-0.00102815		451	-0.00762093
452	-0.00188326		452	-0.00770374
453	-0.00203838		453	-0.00728656
454	-0.00180301		454	-0.00665937
455	-0.000997599		455	-0.00529219
456	-0.000442192		456	-0.004705
457	-0.000666785		457	-0.00461782
458	-0.000841379		458	-0.00373321
459	-0.00102597		459	-0.00329919
460	-0.00134056		460	-0.00359516
461	-0.00109516		461	-0.00329113
462	-0.00677939		462	-0.0032971
463	-0.0284132		463	-0.00426308
464	-0.0628771		464	-0.0056704
465	-0.105361		465	-0.00537939
466	-0.146535		466	-0.00510838
467	-0.168589		467	-0.00479736
468	-0.168532		468	-0.00524635
469	-0.150576		469	-0.00419534
470	-0.12264		470	-0.00440455
471	-0.0939827		471	-0.00372641
472	-0.0769054		472	-0.00309827
473	-0.0643182		473	-0.00158013
474	-0.0550709		474	-0.00139198
475	-0.0467236		475	-0.000873841
476	-0.0388363		476	-0.000955698
477	-0.031099		477	-0.000979468
478	-0.0246717		478	-0.00156401
479	-0.0190235		479	-0.00154855
480	-0.0136547		480	-0.00174309
481	-0.00979592		481	-0.00133764
482	-0.00595712		482	-0.00101218
483	-0.00230832		483	-0.00043751
484	0.000710474		484	-0.000484351
485	0.00323927		485	-0.000421191
486	0.00503807		486	-0.00160803
487	0.00598708		487	-0.00134487
488	0.00661776		488	-0.000921712
489	0.00767843		489	5.14471e-05
490	0.00764911		490	0.000702946
491	0.00741978		491	0.0013544
492	0.00680046		492	0.00113586
493	0.00624113		493	0.00172732
494	0.00504181		494	0.000688773
495	0.00441248		495	0.000500229
496	0.00462464		496	0.000461012
497	0.00431756		497	0.00112136
498	0.00445049		498	2.17011e-05
499	0.00456341		499	8.20458e-05
500	0.00353633		500	0.00084239
501	0.00247926		501	0.000502735
502	0.00306218		502	0.00109292
503	0.0028851		503	0.00175259
504	0.00292856		504	0.00278225
505	0.00338411		505	0.00152192
506	0.00319965		506	0.00230159
507	0.0032352		507	0.00118126
508	0.00276074		508	0.00158092
509	0.00213629		509	0.00228018
510	0.00230183		510	0.00256937
511	0.00275738		511	0.00281856
512	0.00182292		512	0.00173775
513	0.00249071		513	-0.0350131
514	0.00229925		514	-0.140534
515	0.00145779		515	-0.285195
516	0.000756327		516	-0.438016
517	0.000484866		517	-0.573077
518	8.34044e-05		518	-0.648429
519	0.00122194		519	-0.64484
520	0.00283048		520	-0.591601
521	0.00298001		521	-0.520202
522	0.00447189		522	-0.458434
523	0.00548376		523	-0.412816
524	0.00515564		524	-0.367607
525	0.00478752		525	-0.322389
526	0.00576939		526	-0.282141
527	0.00562127		527	-0.245732
528	0.00525315		528	-0.217004
529	0.00579502		529	-0.195616
530	0.00636914		530	-0.179998
531	0.00600367		531	-0.16861
532	0.0049882		532	-0.159932
533	0.00409274		533	-0.151894
534	0.00248727		534	-0.147386
535	0.000231804		535	-0.146739
536	-0.00120366		536	-0.146571
537	-0.00124913		537	-0.146443
538	-0.00183477		538	-0.146436
539	-0.0022307		539	-0.145738
540	-0.00197662		540	-0.14377
541	-0.00201255		541	-0.143403
542	-0.00239847		542	-0.142516
543	-0.00213439		543	-0.142028
544	-0.00250032		544	-0.140821
545	-0.00276624		545	-0.140624
546	-0.00205217		546	-0.138986
547	-0.00237141		547	-0.137539
548	-0.00255089		548	-0.135602
549	-0.00115036		549	-0.133795
550	-0.000759839		550	-0.130968
551	-0.000529316		551	-0.128161
552	-0.000208793		552	-0.124974
553	-0.00037827		553	-0.121356
554	-0.00129775		554	-0.11681
555	-0.00214983		555	-0.112763
556	-0.00357474		556	-0.108456
557	-0.00380966		557	-0.104519
558	-0.00357457		558	-0.101012
559	-0.00297949		559	-0.0979553
560	-0.0015144		560	-0.0944586
561	-0.000449318		561	-0.091932
562	0.000485768		562	-0.0894653
563	0.000610698		563	-0.0858786
564	0.000199593		564	-0.082872
565	-0.000491512		565	-0.0793053
566	-0.000632617		566	-0.0752187
567	-0.00151372		567	-0.0709422
568	-0.00232483		568	-0.0681157
569	-0.00223593		569	-0.0655392
570	-0.00223704		570	-0.0638827
571	-0.00188814		571	-0.0614762
572	-0.00136274		572	-0.0595597
573	-0.00071996		573	-0.0569034
574	-0.000307182		574	-0.053317
575	-0.000214403		575	-0.0508306
576	-0.000191624		576	-0.0503943
577	0.000741155		577	-0.0488779
578	0.00113393		578	-0.0479015
579	0.00109671		579	-0.0476952
580	0.00157885		580	-0.046089
581	0.00167612		581	-0.0440927
582	0.000113394		582	-0.0431864
583	-0.000219334		583	-0.0423701
584	-0.000212061		584	-0.0414339
585	-0.000344789		585	-0.0412276
586	-0.000617517		586	-0.0399114
587	-0.000600244		587	-0.0381352
588	-0.000242972		588	-0.036559
589	-3.90306e-05		589	-0.0341728
590	-0.000726786		590	-0.0310866
591	-0.000794541		591	-0.0288504
592	-0.000602296		592	-0.0260742
593	-0.00110005		593	-0.022878
594	-0.00210781		594	-0.0204419
595	-0.00165556		595	-0.0188557
596	-0.00118332		596	-0.0158895
597	-0.000631958		597	-0.0155633
598	-0.000373963		598	-0.0149172
599	-5.96883e-06		599	-0.013171
600	-0.000857974		600	-0.0112848
601	-0.00163998		601	-0.0111886
602	-0.00176198		602	-0.00941244
603	-0.00184399		603	-0.00861627
604	-0.001126		604	-0.00927008
605	-9.80018e-05		605	-0.00940386
606	0.000987827		606	-0.00887765
607	0.00114295		607	-0.00830143
608	0.00151807		608	-0.00798522
609	0.000993195		609	-0.00804901
610	0.00119832		610	-0.00778279
611	0.00118344		611	-0.00698651
612	0.00157856		612	-0.00667023
613	0.00181369		613	-0.00537394
614	0.00139836		614	-0.00294766
615	0.00109197		615	-0.00143138
616	-0.000174411		616	-0.000965092
617	-0.000620795		617	-0.000258747
618	-0.00096718		618	-0.000772361
619	-0.000393564		619	-0.00218597
620	-0.000769948		620	-0.00402959
621	0.000543668		621	-0.0043232
622	0.000937283		622	-0.00532682
623	0.00179039		623	-0.0052004
624	0.00173339		624	-0.00489388
625	0.0032364		625	-0.00376735
626	0.00266941		626	-0.00390083
627	0.00198242		627	-0.00296431
628	0.00059543		628	-0.00245778
629	-0.000491561		629	-0.00193126
630	-0.00148855		630	-0.00198459
631	-0.00160562		631	-0.0012279
632	-0.00178279		632	-0.00106121
633	-0.00176997		633	-0.000294515
634	-0.000657141		634	-0.00117782
635	-0.000574316		635	-0.00130113
636	-0.000531491		636	-0.00194433
637	2.13341e-05		637	-0.00182743
638	0.000734159		638	-0.00222053
639	0.00122698		639	-0.00127362
640	0.00115003		640	-0.000626718
641	0.000803088		641	-0.000169814
642	0.000656147		642	7.13476e-06
643	0.000929207		643	-0.000175602
644	0.000512266		644	0.000341661
645	0.000135325		645	0.00106892
646	0.000718384		646	0.000876188
647	0.00107144		647	0.00133345
648	0.000624745		648	0.00114071
649	0.000188306		649	0.000328389
650	0.000511867		650	-0.000383805
651	0.000745428		651	-5.9982e-06
652	-0.000151011		652	-0.000768192
653	-0.00039745		653	-0.000520385
654	0.000156111		654	-0.000402578
655	-0.000450329		655	-8.45159e-05
656	-0.000956754		656	0.000263951
657	-0.000552711		657	1.24177e-05
658	-0.000618669		658	0.000290885
659	-0.00100463		659	0.00166935
660	-3.05846e-05		660	0.00236782
661	0.000703458		661	0.0021363
662	-0.0040925		662	0.000755564
663	-0.0244085		663	-0.0282652
664	-0.0561744		664	-0.120726
665	-0.0967201		665	-0.253187
666	-0.138346		666	-0.397237
667	-0.164151		667	-0.526308
668	-0.165826		668	-0.602718
669	-0.151632		669	-0.601728
670	-0.126357		670	-0.553918
671	-0.0982028		671	-0.486188
672	-0.0788082		672	-0.422957
673	-0.0654536		673	-0.377057
674	-0.0557685		674	-0.337447
675	-0.0470334		675	-0.296825
676	-0.0392683		676	-0.256894
677	-0.0327232		677	-0.219613
678	-0.0268181		678	-0.189912
679	-0.020333		679	-0.1702
680	-0.0144579		680	-0.159219
681	-0.00873278		681	-0.152127
682	-0.00323726		682	-0.148134
683	0.000558451		683	-0.143792
684	0.00317417		684	-0.137109
685	0.00483988		685	-0.129877
686	0.0055156		686	-0.125124
687	0.00617131		687	-0.123181
688	0.00696703		688	-0.121217
689	0.00691274		689	-0.119943
690	0.0059186		690	-0.1184
691	0.00576498		691	-0.116426
692	0.00511135		692	-0.114722
693	0.00398773		693	-0.114358
694	0.00387411		694	-0.113373
695	0.00427048		695	-0.111667
696	0.00414686		696	-0.110342
697	0.00302324		697	-0.109057
698	0.00242961		698	-0.106661
699	0.00108653		699	-0.105536
700	0.00069362		700	-0.105279
701	-9.92907e-05		701	-0.105722
702	0.0013078		702	-0.104595
703	0.00247489		703	-0.104568
704	0.00301198		704	-0.103211
705	0.00399907		705	-0.100695
706	0.00375616		706	-0.0973668
707	0.00293348		707	-0.0945281
708	0.00290133		708	-0.0920794
709	0.00423918		709	-0.0898806
710	0.00368704		710	-0.0888619
711	0.00409489		711	-0.0875832
712	0.00362274		712	-0.0862844
713	0.0033106		713	-0.0833938
714	0.00173845		714	-0.0804531
715	0.0011763		715	-0.0774925
716	0.00105485		716	-0.0750519
717	0.000923519		717	-0.0731113
718	0.000152188		718	-0.0716807
719	0.00219086		719	-0.0712086
720	0.00356953		720	-0.069936
721	0.0047282		721	-0.0681733
722	0.00620686		722	-0.0668806
723	0.00689553		723	-0.066498
724	0.00564455		724	-0.0654853
725	0.00366408		725	-0.0644319
726	0.00146362		726	-0.0637071
727	0.000703155		727	-0.0616223
728	0.000292692		728	-0.0594174
729	9.2228e-05		729	-0.0570526
730	0.000991764		730	-0.0547277
731	0.0017513		731	-0.0526029
732	0.000820837		732	-0.0519658
733	0.000171239		733	-0.0507587
734	-0.000878306		734	-0.0489815
735	-0.00162785		735	-0.0473444
736	-0.0017174		736	-0.0457172
737	-0.00071694		737	-0.04316
738	2.35158e-05		738	-0.0405514
739	0.000563971		739	-0.0394418
740	0.00140443		740	-0.0385222
741	0.00175535		741	-0.0367926
742	0.00220678		742	-0.035293
743	0.00212821		743	-0.0342134
744	0.00144963		744	-0.0329032
745	1.05866e-06		745	-0.0312609
746	-0.000777515		746	-0.0307787
747	-0.00150609		747	-0.0300965
748	-0.00240466		748	-0.0287743
749	-0.0016732		749	-0.0276221
750	-0.000600756		750	-0.0274199
751	-0.000128308		751	-0.0271454
752	-7.58596e-05		752	-0.0269104
753	0.000846588		753	-0.0266955
754	0.000959037		754	-0.0255805
755	0.000981485		755	-0.0245256
756	0.00173393		756	-0.0225706
757	0.00224638		757	-0.0219143
758	0.00142945		758	-0.0206565
759	0.00153297		759	-0.0205287
760	0.00208649		760	-0.0197509
761	0.00181002		761	-0.019353
762	0.000753538		762	-0.0182252
763	0.00145706		763	-0.0180371
764	0.00144058		764	-0.0173762
765	0.000554103		765	-0.0163954
766	7.77621e-05		766	-0.0159246
767	0.000702384		767	-0.0150338
768	0.000567006		768	-0.0141529
769	0.000561628		769	-0.0123921
770	0.00101625		770	-0.0103089
771	0.00145087		771	-0.00936497
772	0.00203549		772	-0.007851
773	0.00273011		773	-0.00661703
774	0.00326474		774	-0.00655305
775	0.00306982		775	-0.00710908
776	0.00319514		776	-0.00610386
777	0.00257045		777	-0.0055266
778	0.00222577		778	-0.00548934
779	0.00174109		779	-0.00440209
780	0.0019164		780	-0.00321483
781	0.000831716		781	-0.00230757
782	0.000217031		782	-0.00111027
783	3.21461e-05		783	-2.95895e-05
784	-0.000373463		784	0.000131093
785	-0.000859072		785	-0.000168225
786	-0.000154681		786	-0.000227543
787	8.97105e-05		787	-0.000686861
788	6.41016e-05		788	0.000333821
789	-0.000121507		789	0.0011168
790	0.000562884		790	0.00191104
791	0.000267275		791	0.00245529
792	0.000239356		792	0.00334953
793	-0.00129928		793	0.00313378
794	-0.00120792		794	0.00356802
795	-0.00204656		795	0.00365328
796	-0.00263519		796	0.00358123
797	-0.00255383		797	0.00303918
798	-0.000542471		798	0.00380712
799	-0.000771109		799	0.00436507
800	-0.00125121		800	0.00504302
801	-0.0011846		801	0.00537096
802	-0.00115799		802	0.00565237
803	-0.00162138		803	0.00487414
804	-0.00173477		804	0.00435591
805	-0.00142816		805	0.00480768
806	-0.00153155		806	0.00507946
807	-0.00212494		807	0.00481123
808	-0.00263833		808	0.00451494
809	-0.00169647		809	0.00491034
810	-0.00146542		810	0.00437573
811	-0.000894365		811	0.00449112
812	-0.000793313		812	0.00570652
813	-0.00115226		813	-0.00872809
814	-0.00192121		814	-0.0796922
815	-0.00157016		815	-0.199604
816	-0.00201911		816	-0.336555
817	-0.00206018		817	-0.466627
818	-0.00212445		818	-0.560049
819	-0.00176871		819	-0.58038
820	-0.00194298		820	-0.539172
821	-0.00116725		821	-0.471492
822	-0.000921516		822	-0.402591
823	-0.000205783		823	-0.34879
824	-0.000240049		824	-0.305649
825	0.000135684		825	-0.267959
826	9.75047e-05		826	-0.232498
827	0.0012391		827	-0.199917
828	0.000990699		828	-0.170274
829	0.0012923		829	-0.146662
830	0.00154389		830	-0.13021
831	0.00168549		831	-0.120227
832	0.000787087		832	-0.113485
833	0.000818684		833	-0.105962
834	0.000378852		834	-0.0975991
835	-0.000622457		835	-0.0887357
836	-0.000593766		836	-0.0815424
837	-0.000665075		837	-0.0778291
838	-0.000196384		838	-0.0776757
839	-0.000667693		839	-0.0801724
840	-0.000309002		840	-0.0832288
841	-0.00067031		841	-0.0855052
842	-0.00088169		842	-0.0869815
843	-0.000524883		843	-0.0888279
844	0.000781924		844	-0.0899942
845	0.00174873		845	-0.0906606
846	0.00119554		846	-0.0921571
847	0.00111234		847	-0.0945638
848	0.000579151		848	-0.0958005
849	-6.4042e-05		849	-0.0961873
850	-0.00156723		850	-0.095494
851	-0.00127093		851	-0.0947807
852	-0.000424981		852	-0.0928874
853	-0.000369033		853	-0.0911251
854	-8.30849e-05		854	-0.0895729
855	0.00110286		855	-0.0898207
856	0.00143881		856	-0.0882684
857	0.000614759		857	-0.0865862
858	0.000800708		858	-0.084774
859	0.000736669		859	-0.0828127
860	-0.000217276		860	-0.0798422
861	-0.000231222		861	-0.0773617
862	-0.00158517		862	-0.0755112
863	-0.0182691		863	-0.0742206
864	-0.0481231		864	-0.0723801
865	-0.085237		865	-0.0702901
866	-0.126461		866	-0.067842
867	-0.156115		867	-0.0645638
868	-0.163368		868	-0.0616757
869	-0.152481		869	-0.0598376
870	-0.129534		870	-0.0586294
871	-0.100447		871	-0.0580713
872	-0.08015		872	-0.0573458
873	-0.065423		873	-0.0564407
874	-0.0547159		874	-0.0542956
875	-0.0474089		875	-0.0524605
876	-0.0407515		876	-0.0501454
877	-0.0338626		877	-0.0483004
878	-0.0281937		878	-0.0460771
879	-0.0229048		879	-0.0451757
880	-0.0166759		880	-0.0425444
881	-0.010567		881	-0.040103
882	-0.00595811		882	-0.0379917
883	-0.00150921		883	-0.0358303
884	0.00213968		884	-0.0335695
885	0.00441065		885	-0.0323625
886	0.00538226		886	-0.0315456
887	0.00665387		887	-0.0298986
888	0.00627548		888	-0.0300117
889	0.00555709		889	-0.0298147
890	0.00370871		890	-0.0288378
891	0.00235032		891	-0.0289546
892	0.00194193		892	-0.0301727
893	0.00277466		893	-0.0297309
894	0.00390986		894	-0.028709
895	0.00492505		895	-0.0289571
896	0.00563025		896	-0.0276453
897	0.00504545		897	-0.0259255
898	0.00347065		898	-0.0247694
899	0.00250584		899	-0.0238333
900	0.00199104		900	-0.0234672
901	0.00168624		901	-0.023421
902	0.00131526		902	-0.0231349
903	0.00119491		903	-0.0220088
904	0.00113456		904	-0.0214591
905	0.000794211		905	-0.0198094
906	0.000973863		906	-0.0185197
907	0.00140351		907	-0.01718
908	0.00168316		908	-0.0165503
909	0.00175282		909	-0.0162106
910	0.00235462		910	-0.0163454
911	0.00125959		911	-0.0161028
912	0.00135456		912	-0.0156502
913	0.00161954		913	-0.0161776
914	0.00167451		914	-0.016105
915	0.00089948		915	-0.0153524
916	0.00134445		916	-0.0151119
917	0.000309425		917	-0.015807
918	-0.000145603		918	-0.0144322
919	-0.000364786		919	-0.0143573
920	0.000246338		920	-0.0142725
921	-1.25374e-05		921	-0.0133976
922	0.000648587		922	-0.0125428
923	0.000399711		923	-0.0123955
924	-0.000129164		924	-0.0109491
925	-0.00070804		925	-0.0110327
926	-0.000836915		926	-0.0107762
927	-0.00088236		927	-0.00978982
928	-0.000224317		928	-0.0095834
929	0.000343727		929	-0.0097415
930	0.00088177		930	-0.00878357
931	0.000569814		931	-0.00762565
932	-0.000202143		932	-0.00781772
933	-0.0006141		933	-0.0073598
934	-0.000566056		934	-0.00653188
935	-0.000927689		935	-0.00525508
936	-0.000871868		936	-0.00518409
937	-0.00127605		937	-0.00368311
938	-0.00187023		938	-0.00228212
939	-0.0019844		939	-0.000881134
940	-0.000298584		940	-0.000740147
941	0.00234724		941	0.000520839
942	0.00562306		942	0.00149845
943	0.00952888		943	0.00281518
944	0.0120896		944	0.00294192
945	0.0125738		945	0.00334865
946	0.011338		946	0.00343538
947	0.00936222		947	0.00382211
948	0.00711642		948	0.00332816
949	0.00545062		949	0.00370326
950	0.00434482		950	0.00540837
951	0.00377902		951	0.00652347
952	0.00297396		952	0.00709858
953	0.00102368		953	0.00768368
954	8.34059e-05		954	0.0086388
955	-0.00107687		955	0.009104
956	-0.00115715		956	0.0082392
957	-0.000447426		957	0.0080544
958	0.000782296		958	0.0082896
959	0.000342019		959	0.0075648
960	0.000711742		960	0.00717
961	0.000501722		961	0.00810558
962	-0.00146818		962	0.00846132
963	-0.00319807		963	-0.00695293
964	-0.00439797		964	-0.0750072
965	-0.00548787		965	-0.189721
966	-0.00631777		966	-0.322926
967	-0.00562766		967	-0.4496
968	-0.00535756		968	-0.538153
969	-0.00437833		969	-0.553317
970	-0.00432207		970	-0.507361
971	-0.00412581		971	-0.432254
972	-0.00370955		972	-0.350098
973	-0.00224329		973	-0.275852
974	-0.00195704		974	-0.207905
975	-0.00197078		975	-0.145218
976	-0.00163452		976	-0.087691
977	-0.00146826		977	-0.0417441
978	-0.00299634		978	-0.00955711
979	-0.00354571		979	0.00736983
980	-0.00245509		980	0.0121772
981	-0.00263446		981	0.00858475
982	-0.00271383		982	0.00128235
983	-0.0015632		983	-0.00915006
984	-0.00101257		984	-0.0208625
985	-0.00136194		985	-0.0336849
986	-0.000953137		986	-0.0462471
987	-0.000438262		987	-0.0595788
988	-0.000163387		988	-0.0731106
989	0.000321488		989	-0.0859923
990	0.000306363		990	-0.097394
991	-0.000408762		991	-0.106836
992	-0.000173888		992	-0.115187
993	6.09873e-05		993	-0.121869
994	-0.000714138		994	-0.12675
995	-0.000963686		995	-0.129731
996	-0.00102394		996	-0.132052
997	-0.000714193		997	-0.132433
998	-0.00109445		998	-0.131714
999	-0.0002347		999	-0.129854
1000	0.000795046		1000	-0.128834
1001	0.00180479		1001	-0.126085
1002	0.00163454		1002	-0.123825
1003	0.0018925		1003	-0.121165
1004	0.00194789		1004	-0.118895
1005	0.00199327		1005	-0.116346
1006	0.00240866		1006	-0.114065
1007	0.00208404		1007	-0.110875
1008	0.00116942		1008	-0.106654
1009	0.000484809		1009	-0.102214
1010	-0.000159807		1010	-0.097243
1011	-0.000304423		1011	-0.0940025
1012	-9.30433e-05		1012	-0.0908913
1013	0.000128144		1013	-0.08829
1014	0.000239332		1014	-0.0865086
1015	-0.00059948		1015	-0.0835773
1016	-0.000808293		1016	-0.0803059
1017	-0.00116711		1017	-0.0774546
1018	-0.00127592		1018	-0.0749129
1019	-0.00149473		1019	-0.0722207
1020	-0.00119566		1020	-0.0701585
1021	-0.00136871		1021	-0.0682963
1022	-0.00153176		1022	-0.0665741
1023	-0.00146481		1023	-0.0653019
1024	-0.00154786		1024	-0.0627797
1025	-0.00163091		1025	-0.0610966
1026	-0.00235396		1026	-0.0582035
1027	-0.00238701		1027	-0.0551204
1028	-0.00195022		1028	-0.0520773
1029	-0.0010968		1029	-0.0505743
1030	-0.000703393		1030	-0.0487212
1031	-0.000269981		1031	-0.0478475
1032	-0.000426568		1032	-0.0475535
1033	-0.000353156		1033	-0.0466795
1034	-0.00106974		1034	-0.0450255
1035	-0.000766331		1035	-0.0431915
1036	-0.000302918		1036	-0.0415975
1037	0.000299291		1037	-0.0395532
1038	0.00036067		1038	-0.0383982
1039	0.00128205		1039	-0.0364533
1040	0.000783428		1040	-0.0348483
1041	0.000684808		1041	-0.0330134
1042	0.000496187		1042	-0.0319284
1043	0.000357566		1043	-0.0301235
1044	-0.000321055		1044	-0.0295976
1045	0.000530259		1045	-0.0291017
1046	0.000511167		1046	-0.0284957
1047	0.00113207		1047	-0.0270298
1048	0.00157298		1048	-0.0256338
1049	0.00230389		1049	-0.0251279
1050	0.0026448		1050	-0.0249214
1051	0.0029557		1051	-0.0243445
1052	0.00227661		1052	-0.0237775
1053	0.00151752		1053	-0.0240105
1054	0.00060876		1054	-0.0246636
1055	-0.000669841		1055	-0.0241466
1056	-0.000978443		1056	-0.0238795
1057	-0.000627045		1057	-0.0245715
1058	0.000254353		1058	-0.0243434
1059	0.00116575		1059	-0.0224654
1060	0.00218715		1060	-0.0214574
1061	0.00201855		1061	-0.0196794
1062	0.00133015		1062	-0.0176314
1063	-0.0111376		1063	-0.0169525
1064	-0.0373253		1064	-0.0161534
1065	-0.072363		1065	-0.0156643
1066	-0.112631		1066	-0.0162252
1067	-0.145658		1067	-0.0167961
1068	-0.157936		1068	-0.015697
1069	-0.152054		1069	-0.0155174
1070	-0.133161		1070	-0.0149172
1071	-0.106318		1071	-0.013967
1072	-0.0839046		1072	-0.0127667
1073	-0.068931		1073	-0.0127065
1074	-0.0570874		1074	-0.0121963
1075	-0.0484339		1075	-0.011806
1076	-0.0404903		1076	-0.0128546
1077	-0.0344267		1077	-0.0136733
1078	-0.0285831		1078	-0.0135319
1079	-0.022579		1079	-0.0136105
1080	-0.0158337		1080	-0.0134091
1081	-0.0101184		1081	-0.0116178
1082	-0.00474314		1082	-0.00992558
1083	-6.78622e-05		1083	-0.00973302
1084	0.00186741		1084	-0.00848045
1085	0.00342269		1085	-0.00829789
1086	0.00500796		1086	-0.00856533
1087	0.00633324		1087	-0.00882276
1088	0.00632032		1088	-0.00780982
1089	0.00691769		1089	-0.00582604
1090	0.00627505		1090	-0.00306225
1091	0.00559241		1091	-0.00058847
1092	0.00405977		1092	0.000575314
1093	0.00376714		1093	0.000659097
1094	0.0033645		1094	-0.00118712
1095	0.00341186		1095	-0.00375215
1096	0.00300025		1096	-0.00499712
1097	0.0029701		1097	-0.00569208
1098	0.00192994		1098	-0.00500704
1099	0.00168979		1099	-0.003562
1100	0.00162963		1100	-0.00146697
1101	0.00148948		1101	-0.00038119
1102	0.00151933		1102	0.000795135
1103	0.00173917		1103	0.00115146
1104	0.00318902		1104	0.00125778
1105	0.00280163		1105	0.00155411
1106	0.00200436		1106	0.00151043
1107	0.00175708		1107	0.00242703
1108	0.00165981		1108	0.00373465
1109	0.000422538		1109	0.00428227
1110	0.000495265		1110	0.00448989
1111	0.000837993		1111	0.00571751
1112	0.00059072		1112	0.00598513
1113	0.0005851		1113	-0.00134725
1114	0.000701106		1114	-0.0520286
1115	0.000537111		1115	-0.15292
1116	0.000263117		1116	-0.276521
1117	0.000249122		1117	-0.399292
1118	9.51274e-05		1118	-0.496443
1119	0.000451133		1119	-0.531644
1120	0.000877138		1120	-0.499745
1121	0.000833324		1121	-0.432805
1122	0.00124293		1122	-0.354565
1123	0.00114254		1123	-0.284195
1124	0.000912149		1124	-0.220865
1125	0.000711757		1125	-0.165595
1126	0.00106137		1126	-0.115855
1127	0.00171097		1127	-0.0717942
1128	0.00199058		1128	-0.0360033
1129	0.00153019		1129	-0.0111723
1130	0.000991857		1130	0.00500868
1131	0.00126492		1131	0.0139396
1132	-0.000262016		1132	0.0153206
1133	0.000471047		1133	0.0133023
1134	-1.58895e-05		1134	0.00914416
1135	1.71739e-05		1135	0.00296605
1136	-0.000119763		1136	-0.00543206
1137	0.000653301		1137	-0.0150502
1138	0.00026675		1138	-0.0258883
1139	0.000592536		1139	-0.0362061
1140	0.00141832		1140	-0.0473834
1141	0.00129411		1141	-0.0590207
1142	0.00177989		1142	-0.068478
1143	0.000965679		1143	-0.0770853
1144	0.000551465		1144	-0.0863326
1145	-0.00064275		1145	-0.0934698
1146	-0.000896964		1146	-0.0990964
1147	-0.000910058		1147	-0.103553
1148	-0.000732644		1148	-0.10802
1149	-0.000885229		1149	-0.110436
1150	-0.000267814		1150	-0.112483
1151	0.0001096		1151	-0.112979
1152	-0.000532985		1152	-0.113715
1153	-0.00035557		1153	-0.111961
1154	0.000371844		1154	-0.110447
1155	0.00020938		1155	-0.108263
1156	0.000367313		1156	-0.105669
1157	0.00102525		1157	-0.103765
1158	0.00122318		1158	-0.101161
1159	0.000651112		1159	-0.0977365
1160	0.000219044		1160	-0.094602
1161	-0.00148302		1161	-0.0927374
1162	-0.00322509		1162	-0.0899728
1163	-0.00330716		1163	-0.0880683
1164	-0.00278961		1164	-0.0864037
1165	-0.00124216		1165	-0.0846888
1166	-2.47156e-05		1166	-0.0814238
1167	0.00133273		1167	-0.0788688
1168	0.00172017		1168	-0.0752439
1169	0.00250762		1169	-0.0719789
1170	0.00190506		1170	-0.0683739
1171	0.00191251		1171	-0.0665187
1172	0.00156955		1172	-0.0639935
1173	-0.000184259		1173	-0.0628082
1174	-0.00128806		1174	-0.0614029
1175	-0.00124187		1175	-0.0592176
1176	-0.00176567		1176	-0.0569423
1177	-0.00188948		1177	-0.0552969
1178	-0.00133328		1178	-0.0534814
1179	-0.00126708		1179	-0.0524359
1180	-0.00193089		1180	-0.0520304
1181	-0.00144644		1181	-0.0509849
1182	-0.00116225		1182	-0.0492094
1183	-0.00137807		1183	-0.0478138
1184	-0.00126388		1184	-0.0455482
1185	-0.00101969		1185	-0.0440426
1186	-0.000665503		1186	-0.043067
1187	0.000108684		1187	-0.0416413
1188	0.00198287		1188	-0.0402357
1189	0.00261615		1189	-0.0390001
1190	0.00252815		1190	-0.0380644
1191	0.00184016		1191	-0.0366588
1192	0.00116216		1192	-0.0361431
1193	0.000904165		1193	-0.0354075
1194	0.000346169		1194	-0.0345318
1195	0.000488173		1195	-0.0330762
1196	0.00174018		1196	-0.0318005
1197	0.00173218		1197	-0.030575
1198	0.000791573		1198	-0.0296794
1199	-7.91367e-05		1199	-0.0294238
1200	-0.000619846		1200	-0.0288083
1201	-0.00173056		1201	-0.0290527
1202	-0.00167127		1202	-0.0287671
1203	-0.000891976		1203	-0.0275817
1204	0.00126731		1204	-0.0263763
1205	0.00192661		1205	-0.0259209
1206	0.00169406		1206	-0.0246755
1207	0.000729733		1207	-0.0229301
1208	-0.000894591		1208	-0.0224647
1209	-0.00276891		1209	-0.0218094
1210	-0.00335324		1210	-0.0206143
1211	-0.00326756		1211	-0.0195992
1212	-0.00305189		1212	-0.0196341
1213	-0.00234621		1213	-0.018639
1214	-0.00196076		1214	-0.0176139
1215	-0.00105921		1215	-0.0164588
1216	-0.00138766		1216	-0.0155241
1217	-0.0024861		1217	-0.0148793
1218	-0.00261455		1218	-0.0147646
1219	-0.002133		1219	-0.0146399
1220	-0.00299145		1220	-0.0146052
1221	-0.00252989		1221	-0.0144405
1222	-0.000288343		1222	-0.013736
1223	-0.000398816		1223	-0.0124518
1224	-0.00109064		1224	-0.0116275
1225	-0.00111246		1225	-0.0114133
1226	-0.000794286		1226	-0.010849
1227	-0.00064611		1227	-0.0101848
1228	0.000672067		1228	-0.00968067
1229	0.00162024		1229	-0.00869701
1230	0.00269842		1230	-0.00694335
1231	0.00260632		1231	-0.00664969
1232	0.00212256		1232	-0.00650603
1233	0.00132881		1233	-0.00656237
1234	0.00111505		1234	-0.00712871
1235	0.0007213		1235	-0.00767562
1236	0.000687546		1236	-0.00707264
1237	0.00134379		1237	-0.00565966
1238	0.00172004		1238	-0.00527669
1239	0.00179628		1239	-0.00467371
1240	0.00165176		1240	-0.00458073
1241	0.00202689		1241	-0.00333811
1242	0.00161202		1242	-0.00392592
1243	0.00156715		1243	-0.00355372
1244	0.00124227		1244	-0.00295152
1245	0.0011974		1245	-0.00293933
1246	0.000552532		1246	-0.00405713
1247	-0.000462339		1247	-0.00252501
1248	-0.00137748		1248	-0.00208367
1249	-0.00155351		1249	-0.00235233
1250	-0.00121953		1250	-0.00177099
1251	-0.000505551		1251	-0.00140965
1252	-0.000321574		1252	-0.00175831
1253	0.000162403		1253	-0.00144697
1254	-0.000443619		1254	0.000173858
1255	-0.00133964		1255	0.00122449
1256	-0.00192567		1256	0.00176511
1257	-0.00140262		1257	0.00191574
1258	-0.000979832		1258	0.00234637
1259	-0.000997045		1259	0.001777
1260	-0.00103426		1260	0.00230745
1261	-0.00142147		1261	0.00264758
1262	-0.00228868		1262	0.00300771
1263	-0.0148459		1263	-0.00443216
1264	-0.0398431		1264	-0.054402
1265	-0.0735906		1265	-0.152732
1266	-0.112679		1266	-0.271542
1267	-0.144437		1267	-0.389792
1268	-0.156275		1268	-0.482962
1269	-0.147783		1269	-0.515083
1270	-0.127921		1270	-0.486043
1271	-0.100779		1271	-0.420883
1272	-0.0790669		1272	-0.343323
1273	-0.0637949		1273	-0.275954
1274	-0.0533833		1274	-0.221484
1275	-0.0449417		1275	-0.174865
1276	-0.0369301		1276	-0.136675
1277	-0.0298585		1277	-0.106056
1278	-0.0226369		1278	-0.0754764
1279	-0.0158853		1279	-0.044147
1280	-0.00980375		1280	-0.0144178
1281	-0.00533217		1281	0.0109915
1282	-0.00117055		1282	0.0296808
1283	0.0018611		1283	0.0388701
1284	0.00272276		1284	0.0374193
1285	0.00381441		1285	0.0255086
1286	0.00459607		1286	0.0075878
1287	0.00577773		1287	-0.011513
1288	0.00580938		1288	-0.0272038
1289	0.00669104		1289	-0.0375446
1290	0.00632269		1290	-0.0418355
1291	0.00623485		1291	-0.0425563
1292	0.00473703		1292	-0.0420271
1293	0.00369921		1293	-0.0436879
1294	0.00346138		1294	-0.0467687
1295	0.00317356		1295	-0.0496595
1296	0.00366573		1296	-0.0532103
1297	0.00392791		1297	-0.0564911
1298	0.00367008		1298	-0.0596318
1299	0.00269276		1299	-0.0618425
1300	0.0030259		1300	-0.0642732
1301	0.00282904		1301	-0.0657739
1302	0.00344219		1302	-0.0671346
1303	0.00437533		1303	-0.0684353
1304	0.00510847		1304	-0.0701459
1305	0.00466162		1305	-0.0710865
1306	0.00327476		1306	-0.0720569
1307	0.00183799		1307	-0.0733774
1308	0.000922546		1308	-0.0735479
1309	-0.000252894		1309	-0.0740483
1310	-0.000718334		1310	-0.0748888
1311	0.000226225		1311	-0.0752991
1312	0.000940785		1312	-0.0756093
1313	0.000825345		1313	-0.0754994
1314	0.00171991		1314	-0.0753196
1315	0.00154446		1315	-0.0745697
1316	0.00101015		1316	-0.0744799
1317	0.00107657		1317	-0.07311
1318	0.000712999		1318	-0.0722997
1319	0.000169423		1319	-0.0711395
1320	0.000525847		1320	-0.0703192
1321	0.000742271		1321	-0.0694389
1322	0.000148696		1322	-0.0692587
1323	0.00091512		1323	-0.0687184
1324	0.000621889		1324	-0.0679878
1325	0.000880614		1325	-0.066987
1326	0.00085934		1326	-0.0648362
1327	0.000298065		1327	-0.0626754
1328	-0.00027321		1328	-0.0609546
1329	-0.000724485		1329	-0.0588638
1330	-0.000935759		1330	-0.0566229
1331	-0.000547034		1331	-0.0556515
1332	0.000631691		1332	-0.05399
1333	0.00152227		1333	-0.0525686
1334	0.00184366		1334	-0.0509972
1335	0.00119505		1335	-0.0498358
1336	0.000216444		1336	-0.0477644
1337	4.78353e-05		1337	-0.0464923
1338	-7.07737e-05		1338	-0.0450802
1339	-0.000269383		1339	-0.0435981
1340	0.000522008		1340	-0.041916
1341	0.00137408		1341	-0.0405638
1342	0.00118827		1342	-0.0393117
1343	0.000162461		1343	-0.0382491
1344	6.65398e-06		1344	-0.0368462
1345	-5.91535e-05		1345	-0.0355932
1346	-0.000154961		1346	-0.0345903
1347	0.000349232		1347	-0.0330173
1348	0.000143424		1348	-0.0309244
1349	0.00105762		1349	-0.0295613
1350	0.000233906		1350	-0.0287874
1351	-0.000399238		1351	-0.0276735
1352	-0.000292383		1352	-0.0276297
1353	0.000704472		1353	-0.0278158
1354	-5.86722e-05		1354	-0.0277819
1355	0.000428183		1355	-0.0273081
1356	0.000885039		1356	-0.0264933
1357	0.000601894		1357	-0.0258685
1358	0.000169528		1358	-0.0246136
1359	0.000848717		1359	-0.0251587
1360	0.00130791		1360	-0.0250938
1361	0.0014771		1361	-0.0246989
1362	0.00120629		1362	-0.0232035
1363	0.00146548		1363	-0.0222975
1364	0.000514667		1364	-0.0204415
1365	-0.000616143		1365	-0.0198655
1366	-0.00152695		1366	-0.0193694
1367	-0.00219629		1367	-0.0187334
1368	-0.00203542		1368	-0.0189473
1369	-0.000924552		1369	-0.0185601
1370	-0.000203684		1370	-0.0172728
1371	0.000577184		1371	-0.0168756
1372	0.00201805		1372	-0.0169684
1373	0.00187892		1373	-0.0153211
1374	0.00129979		1374	-0.0137239
1375	0.00133107		1375	-0.0125857
1376	0.00152292		1376	-0.0107172
1377	0.000364773		1377	-0.0096986
1378	-5.3377e-05		1378	-0.00905004
1379	-0.000161527		1379	-0.00891148
1380	-0.000569677		1380	-0.00943292
1381	-0.00171783		1381	-0.0100539
1382	-0.00164598		1382	-0.00839388
1383	-0.00150413		1383	-0.0074139
1384	-0.000972173		1384	-0.00696391
1385	-0.000540216		1385	-0.00631393
1386	0.000141742		1386	-0.00570395
1387	4.36994e-05		1387	-0.00702396
1388	-0.000284343		1388	-0.00811249
1389	-0.000382385		1389	-0.00838098
1390	-0.00168043		1390	-0.00658947
1391	-0.00149847		1391	-0.00586796
1392	-0.000886737		1392	-0.00427645
1393	1.47872e-05		1393	-0.00309495
1394	0.000296311		1394	-0.00175244
1395	0.00107784		1395	-0.00206931
1396	0.000459359		1396	-0.00112617
1397	-0.000279117		1397	-0.000683041
1398	-0.00118759		1398	-0.000499908
1399	-0.00173607		1399	-0.000806774
1400	-0.00168458		1400	-0.000753215
1401	-0.0013937		1401	-0.000618338
1402	-0.000692816		1402	-0.00062346
1403	0.000288068		1403	0.000391418
1404	0.000108953		1404	0.0020763
1405	0.00113984		1405	0.00254117
1406	0.00124072		1406	0.00205605
1407	1.60588e-06		1407	0.00202255
1408	-0.00067751		1408	0.00128929
1409	-0.000816981		1409	0.000706018
1410	-0.000536683		1410	0.00135275
1411	0.000383616		1411	0.00176948
1412	0.00209392		1412	0.00275622
1413	0.00151421		1413	-0.000796153
1414	0.00190451		1414	-0.0378476
1415	0.00140481		1415	-0.123039
1416	0.000675111		1416	-0.234211
1417	0.000465297		1417	-0.350882
1418	0.00116486		1418	-0.448034
1419	0.000874423		1419	-0.493725
1420	0.000323986		1420	-0.479695
1421	-0.000216452		1421	-0.425795
1422	-0.000656889		1422	-0.353804
1423	-0.000507326		1423	-0.285474
1424	3.22372e-05		1424	-0.229114
1425	0.0002918		1425	-0.180114
1426	0.000700451		1426	-0.140333
1427	0.000678712		1427	-0.109881
1428	-0.000453027		1428	-0.0854595
1429	-0.00119477		1429	-0.0629779
1430	-0.00114651		1430	-0.0392263
1431	-0.000848246		1431	-0.0146647
1432	-0.00103998		1432	0.00967752
1433	-1.7243e-06		1433	0.0305505
1434	9.60865e-05		1434	0.0476135
1435	-0.000147482		1435	0.0582765
1436	-0.000331052		1436	0.0608395
1437	0.000555379		1437	0.0575424
1438	0.00092181		1438	0.0496755
1439	0.000848241		1439	0.0391397
1440	0.000944672		1440	0.0259339
1441	0.0017111		1441	0.0133281
1442	0.000217534		1442	0.000692259
1443	-0.00125785		1443	-0.0109335
1444	-0.00104371		1444	-0.0223893
1445	-0.00145956		1445	-0.0322744
1446	-0.00238542		1446	-0.0401692
1447	-0.00160128		1447	-0.0477939
1448	-0.000127138		1448	-0.0526686
1449	-0.000632996		1449	-0.0565933
1450	-0.00101885		1450	-0.060198
1451	-0.00143557		1451	-0.0636525
1452	-0.00149398		1452	-0.0651963
1453	-0.00217238		1453	-0.0680901
1454	-0.00186078		1454	-0.0702038
1455	-0.000969187		1455	-0.0706176
1456	-2.75905e-05		1456	-0.0711314
1457	0.000884006		1457	-0.0713852
1458	0.000865602		1458	-0.0707583
1459	0.0015372		1459	-0.0696712
1460	0.00114688		1460	-0.0689442
1461	0.0014163		1461	-0.0677272
1462	-0.000104277		1462	-0.0670002
1463	-0.00875485		1463	-0.0678332
1464	-0.0317554		1464	-0.0688558
1465	-0.063636		1465	-0.0688481
1466	-0.101407		1466	-0.0695605
1467	-0.134027		1467	-0.0711028
1468	-0.148688		1468	-0.0708351
1469	-0.144841		1469	-0.0704274
1470	-0.128423		1470	-0.0711597
1471	-0.104665		1471	-0.0711415
1472	-0.0823174		1472	-0.0698533
1473	-0.0683496		1473	-0.0685151
1474	-0.0578419		1474	-0.0676469
1475	-0.0488141		1475	-0.0665687
1476	-0.0410763		1476	-0.0652905
1477	-0.0351897		1477	-0.063112
1478	-0.0286031		1478	-0.0620034
1479	-0.0221865		1479	-0.0601448
1480	-0.0166898		1480	-0.0579763
1481	-0.0108832		1481	-0.0559777
1482	-0.00525661		1482	-0.0557291
1483	-0.00089		1483	-0.0544804
1484	0.00272661		1484	-0.0531416
1485	0.00618289		1485	-0.0513028
1486	0.00844886		1486	-0.050004
1487	0.00948483		1487	-0.0472651
1488	0.00967079		1488	-0.0453863
1489	0.00910676		1489	-0.0433875
1490	0.00850273		1490	-0.0419086
1491	0.0078987		1491	-0.0394396
1492	0.00765466		1492	-0.0380307
1493	0.00730062		1493	-0.0368118
1494	0.00638645		1494	-0.0365829
1495	0.00504228		1495	-0.0361539
1496	0.00408811		1496	-0.036415
1497	0.00335394		1497	-0.0366761
1498	0.00230976		1498	-0.0360073
1499	0.00257559		1499	-0.0351584
1500	0.00217142		1500	-0.0338195
1501	0.00203725		1501	-0.0322806
1502	0.0021633		1502	-0.0295518
1503	0.0023295		1503	-0.027853
1504	0.00272569		1504	-0.0263343
1505	0.00385189		1505	-0.0258756
1506	0.00409808		1506	-0.0258069
1507	0.00409427		1507	-0.0262482
1508	0.00388047		1508	-0.0261694
1509	0.00318666		1509	-0.025941
1510	0.001963		1510	-0.0248126
1511	0.000670065		1511	-0.0226542
1512	-0.000712867		1512	-0.0209858
1513	-0.0008958		1513	-0.0199274
1514	-0.00126873		1514	-0.018589
1515	-0.000751665		1515	-0.0185109
1516	-0.000364597		1516	-0.0180229
1517	0.00072247		1517	-0.017185
1518	0.00111954		1518	-0.016707
1519	0.00104758		1519	-0.0160691
1520	0.000726023		1520	-0.0142511
1521	0.000574469		1521	-0.0140833
1522	0.000512915		1522	-0.0143959
1523	2.13618e-05		1523	-0.0138886
1524	0.000349808		1524	-0.0134912
1525	0.000718255		1525	-0.0139738
1526	0.0013867		1526	-0.0130265
1527	0.0014356		1527	-0.0125191
1528	0.00214587		1528	-0.0113524
1529	0.00144613		1529	-0.0103557
1530	0.000876393		1530	-0.0087991
1531	0.000316657		1531	-0.00715247
1532	-0.000633079		1532	-0.00573583
1533	-0.00137282		1533	-0.00492919
1534	-0.000522551		1534	-0.00515299
1535	0.000147713		1535	-0.00482722
1536	5.95068e-05		1536	-0.00542146
1537	0.00133169		1537	-0.00543569
1538	0.00206388		1538	-0.00444992
1539	0.00157607		1539	-0.00298415
1540	0.000978254		1540	-0.00286851
1541	0.00156044		1541	-0.00280374
1542	0.000752628		1542	-0.00283896
1543	0.000844814		1543	-0.00340418
1544	0.00107756		1544	-0.0032494
1545	0.00108138		1545	-0.00266462
1546	0.000635195		1546	-0.00175984
1547	0.000209014		1547	-0.000665719
1548	-0.000657168		1548	-0.000151799
1549	0.00045665		1549	-1.78788e-05
1550	0.000730469		1550	0.000236041
1551	0.000694287		1551	-0.000500039
1552	0.0011281		1552	-0.000446119
1553	0.00189265		1553	0.000337629
1554	0.000227278		1554	0.000601113
1555	-0.00058809		1555	0.0015746
1556	-0.00133346		1556	0.00263808
1557	-0.00129883		1557	0.00271156
1558	-0.00108419		1558	0.00272505
1559	-0.000799561		1559	0.00309853
1560	-0.000234929		1560	0.0027019
1561	-0.000240358		1561	0.00323527
1562	-0.000165868		1562	0.00387864
1563	-0.000421377		1563	0.00233201
1564	-0.000386886		1564	-0.0224746
1565	-0.000672396		1565	-0.0941913
1566	2.09491e-06		1566	-0.197308
1567	-0.000603414		1567	-0.309174
1568	-0.00152892		1568	-0.407381
1569	-0.000984433		1569	-0.465728
1570	0.000119268		1570	-0.463664
1571	1.29513e-05		1571	-0.418191
1572	8.66352e-05		1572	-0.353207
1573	0.000780319		1573	-0.291764
1574	0.000884003		1574	-0.23766
1575	0.000197687		1575	-0.190317
1576	-0.00047863		1576	-0.152513
1577	-0.000944946		1577	-0.12231
1578	-0.00186191		1578	-0.0959162
1579	-0.00287945		1579	-0.0733224
1580	-0.00257699		1580	-0.0531386
1581	-0.00255453		1581	-0.0311048
1582	-0.00211208		1582	-0.00798099
1583	-0.00206962		1583	0.0127128
1584	-0.00153716		1584	0.0302066
1585	-0.0014747		1585	0.0436807
1586	-0.000532313		1586	0.0522849
1587	-0.000570813		1587	0.053959
1588	0.000410687		1588	0.0543332
1589	0.00135219		1589	0.0514674
1590	0.00224369		1590	0.0458116
1591	0.00287519		1591	0.0384859
1592	0.00378669		1592	0.0307006
1593	0.00392819		1593	0.0202953
1594	0.00285969		1594	0.00870005
1595	0.00122085		1595	-0.00194524
1596	0.000411797		1596	-0.0125605
1597	-8.72524e-05		1597	-0.0213058
1598	-0.000146302		1598	-0.0305106
1599	0.000604649		1599	-0.0390253
1600	0.000785599		1600	-0.0463499
1601	0.00101655		1601	-0.0549546
1602	0.0004875		1602	-0.0669292
1603	0.000648281		1603	-0.0743939
1604	0.000538188		1604	-0.0772382
1605	0.00135809		1605	-0.0771821
1606	0.001128		1606	-0.0727461
1607	0.00171791		1607	-0.06257
1608	0.00162782		1608	-0.0538239
1609	0.000857725		1609	-0.0475478
1610	0.000177632		1610	-0.0443916
1611	0.000237539		1611	-0.0429147
1612	-5.40381e-05		1612	-0.0425977
1613	-0.000566227		1613	-0.0430507
1614	-0.000928416		1614	-0.0450238
1615	-0.000840604		1615	-0.0466568
1616	-0.00110279		1616	-0.0480398
1617	-0.000624982		1617	-0.0505822
1618	-0.000817171		1618	-0.0528642
1619	-0.00015936		1619	-0.0543763
1620	-0.000952369		1620	-0.0551483
1621	-0.00115778		1621	-0.0557203
1622	-0.0014532		1622	-0.0551424
1623	-0.00157862		1623	-0.055174
1624	-0.00206403		1624	-0.055175
1625	-0.00111945		1625	-0.0557059
1626	-0.000814865		1626	-0.0573368
1627	-0.00106028		1627	-0.0570677
1628	-0.000685698		1628	-0.0554487
1629	-0.000434134		1629	-0.0535596
1630	-7.33265e-05		1630	-0.0521593
1631	0.000237481		1631	-0.049839
1632	0.000618289		1632	-0.0485187
1633	-0.000270903		1633	-0.0484284
1634	-8.00947e-05		1634	-0.0488281
1635	-0.00107929		1635	-0.0477178
1636	-0.00108848		1636	-0.0459766
1637	-0.001429		1637	-0.044265
1638	-0.00104205		1638	-0.0429933
1639	-0.0014451		1639	-0.0411716
1640	-0.00117814		1640	-0.03972
1641	-0.00076119		1641	-0.0381483
1642	-0.000284236		1642	-0.0363363
1643	-0.000147283		1643	-0.0349531
1644	-0.000590329		1644	-0.03328
1645	-0.000603376		1645	-0.0318868
1646	-0.00185951		1646	-0.0313137
1647	-0.00222601		1647	-0.0316605
1648	-0.00108252		1648	-0.0308774
1649	7.09729e-05		1649	-0.0307128
1650	0.000204466		1650	-0.0293881
1651	0.00048796		1651	-0.0283133
1652	0.000111453		1652	-0.0273586
1653	-0.000765053		1653	-0.0267638
1654	-0.00143268		1654	-0.0250591
1655	-0.000781745		1655	-0.0240335
1656	-0.00024081		1656	-0.023207
1657	9.01244e-05		1657	-0.0229505
1658	0.000471059		1658	-0.0221341
1659	0.000131993		1659	-0.0217876
1660	-0.000137072		1660	-0.0218111
1661	-0.000126137		1661	-0.0217444
1662	-0.000455203		1662	-0.0209461
1663	-0.00696567		1663	-0.0195278
1664	-0.0257862		1664	-0.0188095
1665	-0.0555766		1665	-0.0180712
1666	-0.0917871		1666	-0.0173428
1667	-0.124628		1667	-0.0156645
1668	-0.142638		1668	-0.0157747
1669	-0.141659		1669	-0.0155045
1670	-0.127339		1670	-0.0151042
1671	-0.10405		1671	-0.0137439
1672	-0.0821604		1672	-0.0130036
1673	-0.0675812		1673	-0.0117933
1674	-0.0573119		1674	-0.0105722
1675	-0.0483126		1675	-0.0104299
1676	-0.0406734		1676	-0.0108575
1677	-0.0333041		1677	-0.00983515
1678	-0.0273748		1678	-0.00899278
1679	-0.0208755		1679	-0.00882042
1680	-0.0150953		1680	-0.00751801
1681	-0.0100652		1681	-0.00609344
1682	-0.00513499		1682	-0.00594887
1683	-0.000474817		1683	-0.00565429
1684	0.00343536		1684	-0.00450972
1685	0.00552553		1685	-0.00467515
1686	0.00761571		1686	-0.00408058
1687	0.00754588		1687	-0.00355449
1688	0.00799735		1688	-0.00276759
1689	0.00683961		1689	-0.00218069
1690	0.00580186		1690	-0.00150379
1691	0.00461412		1691	-0.000666893
1692	0.00462637		1692	-0.000399993
1693	0.00350863		1693	-0.000822401
1694	0.00296088		1694	-0.000763042
1695	0.00207314		1695	-0.000103683
1696	0.00158594		1696	-0.000804324
1697	0.00130144		1697	-9.49648e-05
1698	0.00136694		1698	0.00104439
1699	0.000582443		1699	0.00116375
1700	0.000557945		1700	0.00131551
1701	0.000123448		1701	0.00156749
1702	0.00027895		1702	0.000879476
1703	0.000184452		1703	0.000931461
1704	0.00114995		1704	0.00180344
1705	0.0013586		1705	0.00228543
1706	0.00169852		1706	0.00322884
1707	0.00160843		1707	0.00426344
1708	0.00170834		1708	0.00431805
1709	0.00164826		1709	0.00409265
1710	0.00202817		1710	0.00494726
1711	0.00162809		1711	0.00538186
1712	0.001518		1712	0.00533686
1713	0.00220932		1713	0.00463368
1714	0.00232468		1714	-0.0215495
1715	0.00275004		1715	-0.0929727
1716	0.00311539		1716	-0.192076
1717	0.00288075		1717	-0.299279
1718	0.0023861		1718	-0.392502
1719	0.00245146		1719	-0.442074
1720	0.00234682		1720	-0.435346
1721	0.00284217		1721	-0.391167
1722	0.00330189		1722	-0.328459
1723	0.00300267		1723	-0.26942
1724	0.00261344		1724	-0.222972
1725	0.00140422		1725	-0.183813
1726	0.000475001		1726	-0.149833
1727	-0.000484222		1727	-0.120753
1728	-0.000823444		1728	-0.0966137
1729	-0.000572666		1729	-0.0745341
1730	0.000409531		1730	-0.0526245
1731	0.000254364		1731	-0.0311948
1732	0.000509197		1732	-0.0107146
1733	0.000444031		1733	0.00852555
1734	0.000488864		1734	0.0261657
1735	0.000653697		1735	0.0410459
1736	0.00129853		1736	0.0534661
1737	0.00135336		1737	0.0629663
1738	0.0018582		1738	0.0694765
1739	0.00125503		1739	0.0731567
1740	0.000312092		1740	0.0737269
1741	-0.000700845		1741	0.0722171
1742	-0.00167378		1742	0.0674473
1743	-0.00236672		1743	0.0609076
1744	-0.00179966		1744	0.0532476
1745	-0.00153259		1745	0.0453773
1746	-0.00144553		1746	0.036467
1747	-0.00102832		1747	0.0267266
1748	-0.000830914		1748	0.0174963
1749	-0.00186351		1749	0.008456
1750	-0.00216611		1750	-0.00157431
1751	-0.00183871		1751	-0.0106257
1752	-0.00154131		1752	-0.0180971
1753	-0.000813908		1753	-0.0244785
1754	-8.65071e-05		1754	-0.0290299
1755	6.08941e-05		1755	-0.0327813
1756	-0.000422488		1756	-0.0359326
1757	-0.00021588		1757	-0.037845
1758	-0.00167927		1758	-0.039968
1759	-0.00168266		1759	-0.0420611
1760	-0.00159606		1760	-0.0423141
1761	-0.00100945		1761	-0.0424671
1762	-0.000802841		1762	-0.0435001
1763	8.37671e-05		1763	-0.0436536
1764	-0.000660297		1764	-0.0432388
1765	-0.000824948		1765	-0.043624
1766	-0.0006696		1766	-0.0429092
1767	-0.000864252		1767	-0.0424144
1768	-0.0017089		1768	-0.0409696
1769	-0.00135355		1769	-0.0404248
1770	-0.00103821		1770	-0.0391224
1771	-0.000962858		1771	-0.0390703
1772	-0.000937601		1772	-0.0382482
1773	0.000146598		1773	-0.0395661
1774	0.000620797		1774	-0.0400241
1775	0.000724995		1775	-0.040122
1776	0.00113919		1776	-0.0395115
1777	0.00123339		1777	-0.0381827
1778	0.00144759		1778	-0.0366539
1779	0.00211179		1779	-0.0356351
1780	0.00193599		1780	-0.0357063
1781	0.0014896		1781	-0.0358875
1782	0.000722846		1782	-0.0371492
1783	-0.000433902		1783	-0.0373042
1784	-0.00135065		1784	-0.0372392
1785	-0.0011774		1785	-0.0367443
1786	-0.00147415		1786	-0.0363293
1787	-0.000890897		1787	-0.0356043
1788	-0.000287646		1788	-0.0348894
1789	-0.000104576		1789	-0.0347577
1790	0.000177618		1790	-0.0331471
1791	0.000879811		1791	-0.0322865
1792	0.00110201		1792	-0.0306859
1793	0.0011842		1793	-0.0302253
1794	0.00156639		1794	-0.0293947
1795	0.00122858		1795	-0.029136
1796	0.000480779		1796	-0.0287603
1797	0.000622972		1797	-0.0282746
1798	0.000504259		1798	-0.027189
1799	-0.000484812		1799	-0.0254033
1800	-0.000513882		1800	-0.0242276
1801	-0.000812953		1801	-0.023142
1802	-0.00131202		1802	-0.0222218
1803	-0.000891095		1803	-0.0216916
1804	2.98339e-05		1804	-0.0213914
1805	0.000200763		1805	-0.0214813
1806	0.000231271		1806	-0.0207211
1807	-0.000219406		1807	-0.0202209
1808	-0.000840082		1808	-0.0188746
1809	-0.00137076		1809	-0.0180804
1810	-0.00163144		1810	-0.0171862
1811	-0.00150211		1811	-0.016192
1812	-0.00112279		1812	-0.0157279
1813	-0.00140346		1813	-0.0152637
1814	-0.00168414		1814	-0.0147313
1815	-0.00144607		1815	-0.0136637
1816	-0.000538292		1816	-0.0131162
1817	0.000279483		1817	-0.0124286
1818	0.000417259		1818	-0.012131
1819	0.00155503		1819	-0.0118634
1820	0.00201281		1820	-0.0113958
1821	0.00123058		1821	-0.0105144
1822	-0.000281639		1822	-0.00927371
1823	-0.00016426		1823	-0.008493
1824	-0.000527605		1824	-0.00831228
1825	-0.00146095		1825	-0.00791157
1826	-0.00163429		1826	-0.00695086
1827	-0.00131764		1827	-0.00605328
1828	-0.000540982		1828	-0.0045984
1829	-0.000904326		1829	-0.00352352
1830	-4.76708e-05		1830	-0.00242864
1831	5.89849e-05		1831	-0.00232376
1832	0.00100512		1832	-0.00234887
1833	0.000611186		1833	-0.00211458
1834	0.000117257		1834	-0.000593179
1835	-0.000486672		1835	0.000458221
1836	-0.000330601		1836	0.00063962
1837	-0.00015453		1837	0.00079102
1838	0.000281542		1838	0.00134242
1839	0.000777613		1839	0.000523819
1840	0.00031372		1840	-0.000655396
1841	0.000109871		1841	-0.000564763
1842	-1.39777e-05		1842	3.58691e-05
1843	-0.000447826		1843	0.000406502
1844	-0.000631675		1844	0.00181713
1845	0.000564476		1845	0.00318777
1846	0.00203063		1846	0.00523919
1847	0.00216678		1847	0.00567166
1848	0.00244293		1848	0.00568413
1849	0.00293962		1849	0.0062266
1850	0.00244631		1850	0.00673907
1851	0.001083		1851	0.00683154
1852	0.000389694		1852	0.00724424
1853	0.000436386		1853	0.00707038
1854	-0.000116921		1854	0.00669652
1855	-0.00122023		1855	0.00755266
1856	-0.000763537		1856	0.0074888
1857	-0.000486645		1857	0.00770494
1858	-0.00130958		1858	0.00875108
1859	-0.000982516		1859	0.00954008
1860	0.000754549		1860	0.00942034
1861	-2.8387e-05		1861	0.0095306
1862	3.86775e-05		1862	0.0100009
1863	-0.00374426		1863	0.00996111
1864	-0.0214772		1864	-0.00888863
1865	-0.0500801		1865	-0.0693872
1866	-0.0831629		1866	-0.160373
1867	-0.115636		1867	-0.263239
1868	-0.135428		1868	-0.356725
1869	-0.136501		1869	-0.411511
1870	-0.123074		1870	-0.410287
1871	-0.100837		1871	-0.368093
1872	-0.0784995		1872	-0.305576
1873	-0.0630623		1873	-0.245429
1874	-0.0521051		1874	-0.200112
1875	-0.0440779		1875	-0.164175
1876	-0.0375806		1876	-0.136168
1877	-0.0314234		1877	-0.11293
1878	-0.0256262		1878	-0.0921916
1879	-0.019479		1879	-0.0744117
1880	-0.0136117		1880	-0.0589917
1881	-0.00797452		1881	-0.0415818
1882	-0.00279732		1882	-0.0250219
1883	0.00133974		1883	-0.00980197
1884	0.0041968		1884	0.00512844
1885	0.00656387		1885	0.0185606
1886	0.00796093		1886	0.0286828
1887	0.00818799		1887	0.0361849
1888	0.00800506		1888	0.0420771
1889	0.00764212		1889	0.0468893
1890	0.00681918		1890	0.0522714
1891	0.00573601		1891	0.0559851
1892	0.00530275		1892	0.059059
1893	0.00467949		1893	0.0601129
1894	0.00447623		1894	0.0602068
1895	0.00440297		1895	0.0576607
1896	0.00423971		1896	0.0533847
1897	0.00361646		1897	0.0489292
1898	0.0031832		1898	0.0434944
1899	0.00223981		1899	0.0360696
1900	0.00104607		1900	0.0288847
1901	0.000582322		1901	0.0236399
1902	0.000728579		1902	0.0176851
1903	0.000604837		1903	0.0125304
1904	0.00160109		1904	0.00859634
1905	0.00185735		1905	0.0044323
1906	0.00268361		1906	-0.000571738
1907	0.00345987		1907	-0.00442578
1908	0.0043156		1908	-0.00846982
1909	0.00406121		1909	-0.0116539
1910	0.00474683		1910	-0.0147477
1911	0.00400244		1911	-0.0172914
1912	0.00303805		1912	-0.0195252
1913	0.00243366		1913	-0.0218489
1914	0.00155928		1914	-0.0243927
1915	-0.000325109		1915	-0.0267664
1916	-0.000779784		1916	-0.0277203
1917	-0.00136498		1917	-0.0298642
1918	-0.00181017		1918	-0.0303882
1919	-0.00170536		1919	-0.0304421
1920	-0.000370553		1920	-0.0305861
1921	0.000934255		1921	-0.0317
1922	0.00155906		1922	-0.031384
1923	0.00146387		1923	-0.0321987
1924	0.00121868		1924	-0.0334133
1925	0.000812613		1925	-0.0339779
1926	-0.000343546		1926	-0.0333126
1927	-0.000759704		1927	-0.0328572
1928	-0.000815862		1928	-0.0330519
1929	-0.000602021		1929	-0.0323573
1930	-0.000128179		1930	-0.0311931
1931	0.000545663		1931	-0.0315089
1932	0.000569505		1932	-0.0324747
1933	0.000612836		1933	-0.0312806
1934	0.000615545		1934	-0.0310964
1935	-9.17464e-05		1935	-0.0316527
1936	-0.000869038		1936	-0.0312102
1937	-0.00108633		1937	-0.0300077
1938	-0.00135362		1938	-0.0295051
1939	-0.00179091		1939	-0.0296726
1940	-0.0017082		1940	-0.0289101
1941	-0.00255549		1941	-0.0278576
1942	-0.00272386		1942	-0.0271871
1943	-0.00259224		1943	-0.0267467
1944	-0.00240061		1944	-0.0260164
1945	-0.00185898		1945	-0.024626
1946	-0.00128735		1946	-0.0244657
1947	-0.00146572		1947	-0.0239253
1948	-0.000794097		1948	-0.0237264
1949	-0.00031247		1949	-0.0228587
1950	-0.00102086		1950	-0.022811
1951	-0.00145927		1951	-0.0226833
1952	-0.00102768		1952	-0.0231555
1953	-0.000866085		1953	-0.0223578
1954	-0.000744493		1954	-0.0218807
1955	0.000457099		1955	-0.0211561
1956	0.00219869		1956	-0.0197115
1957	0.00263028		1957	-0.0184569
1958	0.00272201		1958	-0.0177524
1959	0.00303514		1959	-0.0159278
1960	0.00361826		1960	-0.0151232
1961	0.00298139		1961	-0.0143115
1962	0.00268451		1962	-0.0126906
1963	0.00200763		1963	-0.0109197
1964	0.00244076		1964	-0.0104387
1965	0.00191388		1965	-0.0104278
1966	0.00167701		1966	-0.00999682
1967	0.00160144		1967	-0.00915751
1968	0.00175664		1968	-0.00771042
1969	0.000681833		1969	-0.00674333
1970	-0.000352973		1970	-0.00509623
1971	-0.00112778		1971	-0.00557914
1972	-0.000402585		1972	-0.00550205
1973	1.26096e-05		1973	-0.00585512
1974	0.000517804		1974	-0.00503092
1975	0.000973295		1975	-0.00468672
1976	0.000690149		1976	-0.00338252
1977	-0.000352997		1977	-0.00285833
1978	-0.00106614		1978	-0.00282413
1979	-0.00127929		1979	-0.00240993
1980	-0.00153243		1980	-0.00214631
1981	-0.00024558		1981	-0.00104295
1982	0.000231274		1982	-0.000529586
1983	0.000678128		1983	0.000663774
1984	0.000455858		1984	0.000717134
1985	0.00062392		1985	0.00165049
1986	0.000541982		1986	0.00217438
1987	0.000940045		1987	0.00293938
1988	0.00135811		1988	0.00260438
1989	0.00215617		1989	0.00214938
1990	0.00170423		1990	0.00233438
1991	0.00103229		1991	0.00231938
1992	0.000860508		1992	0.00223438
1993	0.000239131		1993	0.00276302
1994	-0.000842246		1994	0.00374186
1995	-0.000523622		1995	0.00406069
1996	3.5001e-05		1996	0.00420953
1997	0.000313624		1997	0.00320837
1998	0.00123225		1998	0.0018072
1999	0.00117087		1999	0.0022092
2000	0.000559494		2000	0.00291347
2001	0.000577701		2001	0.00403774
2002	5.81454e-06		2002	0.00649201
2003	-0.000926072		2003	0.00892629
[truncated: 2,060 more rows]

## Sheet: Fig4f
KD (uM)
	VDAC1 wt	Y7A	D9A	L10A	G11A	S13A	D16A	V17A	F18A	T19A
	200	488	437	5449	778	281		687	458	116
	179			3822	440	624	919	859	466	192
	116	404	1700	2828		318	1854	592	177	295
							1010
Average	165	446	1068.5	4033	609	407.667	1261	712.667	367	201
SDEV	43.715	59.397	893.076	1323.18	239.002	188.261	515.565	135.338	164.593	89.8387

## Sheet: Fig5a
Time (s)	Lipo	BakBC			VDAC10		VDAC25			VDAC50			VDAC75			VDAC100			BakC
0	1.25392	1.22737	1.27841	1.20228	1	1.0505	1	1	1	1.00017	1.14919	1.00175	1.02873	1.56962	1.40719	1.21814	1.00829	1.14213	1.12471	1.10478	1.15059
42.01	1.34566	1.14093	1.16836	1.16083	1.05158	1.04483	1.02389	1.03915	1.02311	1.01436	1.18444	1.02408	1	1	1.40737	1.213	1.03759	1.17487	1.14152	1.10353	1.0507
74.65	1.28722	1.12449	1.14828	1.15064	1.04917	1.07552	1.04989	1.03071	1.05603	1	1.03485	1.04458	1.02274	1.05817	1	1.00181	1	1.16246	1.05716	1.01689	1.06896
107.28	1.25279	1.14065	1.11102	1.11571	1.11771	1.02028	1.01183	1.04279	1.0022	1.02028	1.02677	1.04213	1.03439	1.08281	1.05006	1.03208	1.05009	1.00299	1.02027	1.01912	1.0419
139.9	1.25097	1.10675	1.12854	1.12946	1.03539	1.03341	1.00863	1.05448	1.05476	1.03872	1.02706	1.04318	1.02418	1.04229	1.0546	1	1.03058	1.04772	1.01833	1	1.03729
172.49	1.28091	1.13955	1.12684	1.09343	1.03043	1.04064	1.0512	1.04869	1.04733	1.04049	1	1.04905	1.03539	1.08263	1.02119	1.03521	1.03557	1.02046	1.00878	1.04162	1.02299
205.09	1.24182	1.10501	1.11269	1.07454	1.09508	1.06077	1.01414	1.0575	1.04467	1.04011	1.02359	1.0147	1.03456	1.04274	1.04967	1.0086	1.0343	1	1	1.00701	1
237.69	1.23498	1.11388	1.09787	1.10431	1.07833	1	1.02432	1.05444	1.04644	1.01814	1.0478	1	1.03177	1.08367	1.06775	1.02881	1.03149	1.01016	1.02417	1.01908	1.0146
270.26	1.27477	1.10712	1.0972	1.07462	1.02359	1.07013	1.01708	1.07551	1.04992	1.06275	1.07171	1.04114	1.02581	1.08571	1.07825	1.02316	1.05089	1.02291	1.01587	1.0286	1.02529
302.84	1.24365	1.10072	1.09536	1.08419	1.05654	1.02071	1.06161	1.10464	1.05126	1.02292	1.04063	1.04512	1.05429	1.07423	1.07898	1.03032	1.02994	1.04036	1.02835	1.03324	1.03904
335.41	1.23688	1.09278	1.09555	1.07981	1.06193	1.04691	1.02897	1.05428	1.05492	1.04683	1.04331	1.05758	1.0903	1.07944	1.0828	1.05308	1.04581	1.01931	1.05834	1.05115	1.03961
368	1.21513	1.1064	1.1311	1.08856	1.07775	1.02371	1.05177	1.09461	1.07981	1.05237	1.05599	1.05543	1.05239	1.10175	1.08029	1.02329	1.06164	1.0625	1.03394	1.08264	1.04364
400.57	1.20047	1.09402	1.0845	1.07093	1.06282	1.06599	1.05939	1.06345	1.07366	1.05404	1.04687	1.06364	1.07637	1.06363	1.07956	1.04302	1.05925	1.03664	1.0727	1.08003	1.04507
433.16	1.2443	1.07594	1.09374	1.0827	1.07192	1.04018	1.0515	1.07838	1.05565	1.04016	1.05092	1.06482	1.08806	1.05478	1.06732	1.01852	1.07089	1.05526	1.10618	1.08022	1.1003
465.76	1.22121	1.08289	1.10809	1.06494	1.07336	1.06329	1.05216	1.07896	1.076	1.06545	1.07485	1.04214	1.04811	1.05062	1.0613	1.03639	1.0738	1.08253	1.10631	1.079	1.10569
498.37	1.23985	1.09457	1.07351	1.06932	1.01825	1.08489	1.06935	1.08708	1.09439	1.07726	1.07721	1.08372	1.06615	1.0801	1.08063	1.07094	1.05521	1.04353	1.11652	1.10573	1.11031
530.96	1.20543	1.07388	1.08665	1.06819	1.04116	1.05208	1.09722	1.09702	1.08798	1.07189	1.09731	1.06319	1.08012	1.0994	1.06378	1.04898	1.11237	1.0697	1.11347	1.12186	1.12919
563.55	1.25108	1.08524	1.06133	1.04314	1.0538	1.0574	1.04662	1.07464	1.10013	1.07716	1.07283	1.10904	1.0694	1.10389	1.07073	1.0862	1.09717	1.02806	1.10501	1.13478	1.13613
596.13	1.21775	1.07192	1.07814	1.08418	1.03919	1.03223	1.06054	1.08279	1.07231	1.05633	1.0933	1.05799	1.11715	1.09672	1.12721	1.06291	1.08329	1.09313	1.13319	1.13341	1.13821
628.71	1.19679	1.08745	1.05318	1.06034	1.03933	1.06866	1.07361	1.08228	1.08197	1.05327	1.07477	1.06857	1.0708	1.08007	1.08243	1.05721	1.06898	1.08059	1.16821	1.15564	1.13931
661.3	1.20006	1.06422	1.05033	1.06897	1.05319	1.05593	1.06144	1.10444	1.08465	1.08088	1.07714	1.07621	1.11121	1.07929	1.06446	1.08158	1.08554	1.10234	1.18696	1.18183	1.15367
693.89	1.17916	1.10655	1.05072	1.06761	1.12455	1.04761	1.06475	1.08009	1.09444	1.0358	1.09643	1.08172	1.11429	1.07625	1.11507	1.06694	1.09026	1.07658	1.18453	1.19205	1.16775
726.48	1.19169	1.08429	1.06715	1.09163	1.05312	1.05666	1.06076	1.07683	1.05675	1.07483	1.10793	1.07103	1.10975	1.12035	1.1061	1.07579	1.06168	1.0897	1.19195	1.20476	1.18554
759.05	1.18211	1.06054	1.08092	1.04538	1.06441	1.03885	1.065	1.08052	1.06665	1.08369	1.08397	1.10074	1.10939	1.11274	1.11915	1.06466	1.08932	1.07731	1.22155	1.21312	1.20067
791.65	1.1569	1.06512	1.07274	1.05072	1.08993	1.05594	1.08366	1.10109	1.08325	1.07336	1.10813	1.07846	1.09334	1.10819	1.14364	1.08893	1.09821	1.09114	1.21183	1.2149	1.20262
824.23	1.15662	1.07396	1.04439	1.04291	1.07214	1.02475	1.07435	1.08565	1.08854	1.0762	1.13407	1.05313	1.11848	1.11712	1.09564	1.07083	1.119	1.04964	1.24538	1.21705	1.18997
856.82	1.18076	1.06176	1.06728	1.05054	1.05263	1.01514	1.07634	1.11519	1.06951	1.10246	1.11899	1.08548	1.12987	1.13059	1.15386	1.10111	1.11052	1.12003	1.25341	1.22198	1.23996
889.41	1.18936	1.09049	1.02191	1.04353	1.09236	1.03329	1.11416	1.10526	1.07181	1.08405	1.11202	1.06158	1.09417	1.16068	1.09478	1.07211	1.10089	1.0981	1.26549	1.28312	1.23779
921.98	1.16396	1.05082	1.05947	1.0811	1.02681	1.02714	1.08219	1.09994	1.08348	1.08806	1.09152	1.09988	1.13151	1.10847	1.14073	1.097	1.06888	1.13115	1.28345	1.27777	1.25678
954.56	1.17794	1.06138	1.0913	1.03471	1.08	1.04749	1.09111	1.09505	1.11769	1.09454	1.10532	1.09925	1.1542	1.14142	1.11785	1.11441	1.08784	1.08822	1.27917	1.28736	1.28077
987.15	1.16501	1.07871	1.05274	1.03528	1.06124	1.03865	1.07418	1.0987	1.09037	1.1122	1.09654	1.0672	1.12341	1.11906	1.10504	1.11593	1.12076	1.10156	1.2791	1.2605	1.2907
1019.73	1.17545	1.07834	1.06854	1.05169	1.06016	1.04252	1.08052	1.08405	1.10825	1.08423	1.10672	1.07275	1.14628	1.185	1.13699	1.10005	1.13867	1.11449	1.31197	1.29507	1.29923
1052.31	1.14613	1.03452	1.04474	1.05743	1.05219	1.04904	1.07324	1.10629	1.10753	1.07553	1.10583	1.12205	1.10525	1.167	1.11843	1.10795	1.15538	1.11368	1.30416	1.29024	1.2943
1084.9	1.16114	1.06187	1.08013	1.03724	1.09959	1.03132	1.09195	1.11959	1.10912	1.08579	1.12477	1.11425	1.11596	1.12841	1.13309	1.14027	1.14414	1.13171	1.34447	1.32037	1.30166
1117.48	1.1602	1.05661	1.07648	1.02406	1.10325	1.02903	1.07625	1.1203	1.08309	1.09988	1.14349	1.06603	1.136	1.15885	1.15048	1.12283	1.15505	1.1328	1.32507	1.34556	1.32107
1150.07	1.14465	1.06379	1.07869	1.01643	1.02241	1.08068	1.08698	1.13689	1.13487	1.09101	1.15354	1.10191	1.12273	1.18998	1.1155	1.14055	1.15528	1.16265	1.34427	1.34727	1.31248
1182.64	1.13344	1.07551	1.06753	1.02581	1.08787	1.08355	1.10401	1.1026	1.09735	1.13465	1.13117	1.10855	1.16299	1.15615	1.15022	1.12157	1.12971	1.10383	1.34684	1.31074	1.30357
1215.2	1.11808	1.05446	1.05736	1.06072	1.03496	1.0421	1.05515	1.12411	1.12664	1.10541	1.10662	1.11146	1.15803	1.15565	1.15533	1.14672	1.17535	1.15958	1.37802	1.33238	1.33937
1247.78	1.13195	1.08933	1.02504	1.04391	1.05914	1.01845	1.1066	1.14064	1.13049	1.12518	1.10189	1.09492	1.14338	1.13455	1.12178	1.12692	1.17412	1.12646	1.3566	1.37524	1.33306
1280.38	1.13608	1.0513	1.07536	1.04346	1.07349	1.01642	1.12412	1.11847	1.10104	1.12625	1.12476	1.0949	1.17844	1.1565	1.17084	1.14323	1.15919	1.1148	1.39112	1.3771	1.34292
1312.97	1.15669	1.07846	1.07393	1.04194	1.06492	1.03362	1.07183	1.13504	1.12078	1.106	1.14443	1.13891	1.14814	1.17631	1.14718	1.15248	1.14641	1.12635	1.37748	1.38454	1.35211
1345.56	1.16363	1.03066	1.05763	1.06002	1.05542	1.04424	1.07694	1.10756	1.11356	1.1345	1.13863	1.15097	1.19532	1.17396	1.13445	1.14485	1.18211	1.15375	1.39904	1.39257	1.37264
1378.13	1.15225	1.06229	1.06622	1.05489	1.09999	1.08075	1.07978	1.08291	1.13601	1.11135	1.1605	1.10069	1.16342	1.18145	1.18321	1.14819	1.19616	1.15963	1.39491	1.40493	1.35002
1410.73	1.12182	1.07145	1.06492	1.03503	1.0716	1.04541	1.0975	1.12917	1.10409	1.11972	1.1236	1.12833	1.13645	1.17175	1.15932	1.1335	1.17409	1.17298	1.44929	1.39486	1.37985
1443.32	1.1069	1.0369	1.0546	1.03977	1.06012	1.04196	1.10678	1.12252	1.10799	1.12187	1.11996	1.1134	1.18314	1.19377	1.18797	1.14514	1.1674	1.15453	1.40233	1.41517	1.35362
1483.18	1.13943	1.04052	1.06807	1.04907	1.03985	1.04724	1.10334	1.10401	1.09338	1.15165	1.13764	1.11261	1.15333	1.15019	1.1844	1.14994	1.20693	1.1677	1.40061	1.39782	1.3595
1518.28	1.0825	1.06653	1.05309	1.01538	1.06232	1.03204	1.10085	1.09788	1.1183	1.13283	1.15816	1.13367	1.14856	1.19255	1.20384	1.18937	1.2054	1.16863	1.38872	1.45701	1.37957
1551.12	1.10999	1.03416	1.04811	1.03416	1.08989	1.0348	1.10424	1.11469	1.10789	1.14562	1.12409	1.1517	1.20923	1.17271	1.18001	1.1424	1.18053	1.17875	1.4023	1.38872	1.41826
1583.96	1.11664	1.05448	1.07183	1.04835	1.0664	1.07481	1.09942	1.14334	1.13726	1.12406	1.14896	1.12424	1.18257	1.20029	1.24406	1.14547	1.21528	1.16396	1.45693	1.40239	1.38887
1617.05	1.12568	1	1.04678	1.04961	1.03804	1.05559	1.08803	1.1265	1.14419	1.13945	1.13483	1.12169	1.22159	1.21486	1.18977	1.16299	1.2088	1.20725	1.42514	1.39358	1.3859
1650.15	1.106	1.04212	1.05789	1.03163	1.05602	1.0403	1.12118	1.14695	1.10917	1.12092	1.14053	1.14676	1.1778	1.22245	1.19844	1.23528	1.21585	1.17929	1.41225	1.44229	1.41307
1683.01	1.10344	1.09804	1.063	1.00664	1.06532	1.07437	1.09134	1.12391	1.16072	1.13288	1.16795	1.13408	1.21515	1.23207	1.20919	1.17928	1.21117	1.20438	1.44439	1.4268	1.39913
1716.1	1.11416	1.04545	1.05895	1.0618	1.09296	1.00196	1.13099	1.10261	1.14797	1.14854	1.16467	1.137	1.18011	1.20287	1.25331	1.19661	1.20848	1.21973	1.41231	1.41752	1.4092
1748.93	1.08731	1.04478	1.05528	1.06217	1.10088	1.03701	1.08302	1.14088	1.14701	1.13768	1.10907	1.14403	1.16877	1.23202	1.22297	1.21114	1.19858	1.17193	1.44293	1.43492	1.44442
1782	1.11745	1.0686	1.05253	1.0516	1.06965	1.0324	1.15493	1.13581	1.11949	1.16132	1.179	1.13913	1.21783	1.19859	1.24149	1.22725	1.22982	1.20435	1.42405	1.43947	1.43807
1815.1	1.13547	1.06445	1	1.04377	1.06321	1.0717	1.09328	1.16011	1.13798	1.13784	1.16287	1.11973	1.2024	1.23239	1.22019	1.21942	1.20448	1.17879	1.42739	1.43392	1.37692
1847.98	1.12534	1.05559	1.07012	1.05647	1.07716	1.01707	1.10952	1.15733	1.13767	1.13942	1.15252	1.1481	1.26908	1.24138	1.24391	1.21055	1.23349	1.2149	1.45231	1.42691	1.43645
1881.09	1.12151	1.07116	1.07582	1.02825	1.00988	1.05026	1.15756	1.17298	1.13847	1.14071	1.16274	1.16897	1.20856	1.22224	1.21715	1.22176	1.25107	1.204	1.43942	1.45583	1.41799
1914.17	1.11929	1.09455	1.05353	1.03151	1.05658	1.03855	1.14671	1.18804	1.10874	1.10314	1.16911	1.15328	1.24812	1.22559	1.25952	1.22504	1.22071	1.21434	1.44043	1.42881	1.44425
1947	1.11264	1.05207	1.08466	1.06828	1.10647	1.03405	1.16258	1.16784	1.17122	1.15464	1.14102	1.14795	1.24251	1.26139	1.26631	1.18605	1.26826	1.20447	1.44815	1.44459	1.43468
1980.1	1.09744	1.0649	1.03558	1.02974	1.05806	1.04638	1.1389	1.14126	1.13969	1.19729	1.2225	1.16535	1.22736	1.26564	1.19406	1.20573	1.22507	1.20423	1.45507	1.47813	1.39149
2013.16	1.11304	1.04376	1.02769	1.0368	1.06582	1.0768	1.12669	1.12417	1.16856	1.16998	1.20036	1.17178	1.25228	1.27327	1.27457	1.20408	1.26537	1.21998	1.41469	1.42207	1.43616
2046	1.11738	1.07741	1.06183	1.09263	1.04656	1.03974	1.14138	1.14698	1.14198	1.17331	1.163	1.1666	1.24722	1.26127	1.2594	1.24411	1.25075	1.22735	1.5009	1.47647	1.41276
2079.08	1.10384	1.07016	1.05908	1.02737	1.06561	1.05226	1.12473	1.14262	1.17943	1.1751	1.1839	1.16608	1.25964	1.2499	1.27121	1.21446	1.26038	1.24978	1.48323	1.45959	1.44397
2112.17	1.09814	1.05792	1.05044	1.02426	1.09063	1.02196	1.13759	1.17407	1.17589	1.16732	1.19535	1.15318	1.23986	1.25032	1.28062	1.21983	1.27466	1.26704	1.46645	1.4437	1.41679
2145.01	1.1052	1.07992	1.06117	1.0172	1.07777	1.03833	1.12384	1.18111	1.1725	1.17931	1.15578	1.16953	1.24897	1.26916	1.2722	1.25377	1.25871	1.22605	1.44749	1.44031	1.39582
2178.1	1.10503	1.06499	1.05905	1.04505	1.08088	1.02026	1.11342	1.1444	1.17882	1.16796	1.15417	1.16833	1.26418	1.28174	1.31053	1.2373	1.25633	1.29079	1.44713	1.46826	1.4448
2211.19	1.11981	1.04812	1.06601	1.04887	1.06848	1.06624	1.15281	1.14812	1.15498	1.19821	1.1782	1.18475	1.26335	1.27687	1.24846	1.23545	1.30619	1.26036	1.44695	1.46247	1.42506
2244.03	1.1206	1.06093	1.04605	1.02633	1.0789	1.01578	1.14458	1.20788	1.15502	1.19659	1.22225	1.19698	1.25548	1.29755	1.31419	1.25494	1.27232	1.28706	1.49296	1.43245	1.46409
2277.11	1.13267	1.08119	1.06242	1.02871	1.06085	1.05331	1.14438	1.13556	1.15143	1.20386	1.19796	1.17314	1.23987	1.2963	1.30431	1.28059	1.27278	1.22476	1.48565	1.47717	1.40955
2309.96	1.1065	1.06171	1.07838	1	1.0604	1.02184	1.16117	1.14591	1.16622	1.18654	1.19041	1.13517	1.2842	1.33546	1.27853	1.28787	1.28616	1.26355	1.49012	1.42246	1.43186
2343.06	1.06497	1.043	1.06164	1.07082	1.08246	1.02694	1.20185	1.17449	1.14888	1.17798	1.2146	1.13831	1.29212	1.30869	1.30742	1.25325	1.28361	1.27955	1.47124	1.45864	1.41534
2376.14	1.09974	1.08764	1.04212	1.02278	1.05378	1.07066	1.14243	1.1922	1.17808	1.19493	1.20795	1.20503	1.30774	1.26569	1.31311	1.27484	1.28449	1.27675	1.47208	1.44408	1.43236
2408.99	1.08542	1.0278	1.03752	1.02298	1.07944	1.00291	1.15369	1.18822	1.1845	1.18997	1.20681	1.21291	1.30082	1.28169	1.32825	1.25631	1.28898	1.26752	1.47358	1.50747	1.44734
2442.09	1.11659	1.05964	1.05153	1.02277	1.08138	1.04278	1.17448	1.18127	1.20869	1.20913	1.20208	1.15342	1.29196	1.33	1.31361	1.29142	1.30175	1.28931	1.45574	1.46216	1.41926
2475.17	1.08576	1.06387	1.0631	1.03027	1.07333	1.00338	1.17964	1.20126	1.19143	1.19425	1.24626	1.17853	1.29061	1.26277	1.3037	1.29113	1.31996	1.30695	1.45599	1.46438	1.44205
2508	1.10217	1.07686	1.09771	1.04921	1.03336	1.0369	1.16708	1.19247	1.17981	1.21877	1.22957	1.2014	1.30385	1.34084	1.33733	1.26001	1.31001	1.2881	1.4714	1.4742	1.42504
2541.14	1.12702	1.06238	1.0579	1.06783	1.07444	1.07657	1.14208	1.20758	1.15582	1.22633	1.26136	1.1879	1.31261	1.33186	1.29678	1.27379	1.30211	1.27765	1.44563	1.48328	1.43259
2573.98	1.07557	1.07401	1.06535	1.04646	1.08764	1.04673	1.15028	1.19601	1.20747	1.16249	1.22913	1.1712	1.30533	1.28647	1.36027	1.28396	1.29737	1.2772	1.45993	1.4759	1.44279
2607.08	1.11317	1.06273	1.07424	1.05198	1.06855	1.05526	1.18233	1.22233	1.2262	1.20844	1.17336	1.20416	1.30307	1.31381	1.36665	1.28643	1.34177	1.29217	1.4964	1.44379	1.42479
2640.16	1.10537	1.0762	1.08348	1.04627	1.07506	1.0338	1.18043	1.18887	1.1998	1.19062	1.20851	1.19494	1.30083	1.33473	1.37236	1.29334	1.30312	1.31433	1.45484	1.47063	1.45766
2673	1.10142	1.04883	1.07841	1.03074	1.09581	1.05886	1.15999	1.19552	1.18905	1.20711	1.2438	1.18253	1.33838	1.34854	1.34131	1.307	1.36145	1.31573	1.46703	1.45643	1.44571
2706.09	1.08107	1.08164	1.06917	1.02732	1.07592	1.03695	1.1771	1.1925	1.21919	1.18675	1.24734	1.19592	1.32848	1.32958	1.35379	1.30879	1.32152	1.31782	1.46952	1.48961	1.43293
2739.18	1.08303	1.06281	1.07505	1.01636	1.05464	1.07972	1.18697	1.1974	1.18547	1.23627	1.20063	1.19922	1.36001	1.36241	1.33682	1.31253	1.30905	1.34867	1.47762	1.46905	1.41986
2772.04	1.05183	1.06461	1.05731	1.05318	1.06007	1.03297	1.19396	1.20908	1.19543	1.22919	1.23266	1.1742	1.3178	1.34272	1.31056	1.32656	1.37215	1.3139	1.46488	1.47685	1.43585
2805.13	1.0886	1.06145	1.01669	1.03744	1.04952	1.07012	1.19198	1.20594	1.1986	1.25772	1.2425	1.21116	1.32275	1.37011	1.37421	1.3126	1.33644	1.31232	1.49742	1.49613	1.4596
2837.99	1.04597	1.05044	1.05617	1.02625	1.06538	1.02973	1.18877	1.23376	1.22264	1.21299	1.22548	1.24829	1.33233	1.32325	1.38127	1.3327	1.35359	1.33229	1.47017	1.47769	1.4522
2871.09	1.0911	1.08361	1.04076	1.04457	1.0658	1.02764	1.1491	1.22079	1.21354	1.22923	1.23888	1.19433	1.36176	1.37466	1.3638	1.29765	1.33565	1.3639	1.50582	1.44034	1.41544
2904.19	1.06648	1.06898	1.06858	1.04055	1.09045	1.0454	1.22631	1.22547	1.22444	1.25842	1.23486	1.21709	1.32002	1.32191	1.37738	1.33276	1.3646	1.34904	1.49539	1.50897	1.46004
2937.04	1.10513	1.08739	1.08218	1.0155	1.07767	1.02789	1.19704	1.20165	1.22434	1.21249	1.26166	1.20894	1.33484	1.40274	1.3617	1.3474	1.35062	1.3012	1.48414	1.51393	1.43297
2970.14	1.07296	1.04738	1.0821	1.07452	1.07202	1.06558	1.18008	1.20936	1.21968	1.22923	1.24391	1.2298	1.34274	1.39936	1.36553	1.37542	1.34275	1.3254	1.4754	1.46198	1.45708
3002.99	1.07342	1.04996	1.05583	1.03691	1.10159	1.02904	1.17302	1.2004	1.20338	1.26723	1.22992	1.22537	1.35051	1.41369	1.39874	1.33638	1.38571	1.32804	1.48064	1.4497	1.47165
3036.07	1.0959	1.04518	1.07794	1.06721	1.06328	1.07849	1.17233	1.19409	1.22245	1.22622	1.28005	1.22277	1.39047	1.38301	1.40004	1.35587	1.3687	1.30533	1.4886	1.52258	1.463
3069.18	1.06855	1.05452	1.09855	1.05265	1.0688	1.04861	1.18874	1.20283	1.22136	1.27616	1.24486	1.20146	1.36435	1.41741	1.41792	1.38115	1.40549	1.34756	1.52426	1.44835	1.42723
3102.01	1.09882	1.0632	1.05212	1.03055	1.11638	1.06117	1.19326	1.20869	1.23543	1.2305	1.27731	1.24195	1.36905	1.38688	1.42948	1.33655	1.36133	1.35909	1.48832	1.4621	1.44416
3135.11	1.09403	1.07986	1.03648	1.02134	1.05521	1.06041	1.20317	1.2164	1.24448	1.2133	1.25064	1.21175	1.36947	1.37694	1.38405	1.32314	1.42124	1.35365	1.43585	1.48142	1.40981
3167.95	1.08728	1.05376	1.08926	1.05644	1.07755	1.02562	1.22011	1.22502	1.25403	1.27861	1.23178	1.21179	1.35894	1.43024	1.37634	1.32945	1.34846	1.36572	1.4784	1.43095	1.42448
3201.03	1.07182	1.07675	1.04753	1.04526	1.06699	1.06173	1.23495	1.24263	1.23258	1.27343	1.27159	1.22932	1.37232	1.41726	1.39006	1.35109	1.35713	1.34229	1.47972	1.49031	1.46902
3234.13	1.07031	1.07066	1.05919	1.074	1.09574	1.04476	1.2044	1.25313	1.24952	1.27107	1.28567	1.22677	1.39276	1.43163	1.405	1.39538	1.35204	1.41832	1.49499	1.44794	1.42226
3266.97	1.09894	1.0846	1.10424	1.04633	1.08614	1.06284	1.23876	1.22904	1.21594	1.26501	1.28609	1.24171	1.37743	1.40853	1.40522	1.36871	1.3985	1.3703	1.47511	1.4968	1.44801
3300.06	1.10787	1.09787	1.08331	1.04486	1.05484	1.03722	1.2214	1.24482	1.2438	1.25785	1.25852	1.22634	1.37918	1.40351	1.422	1.40941	1.40502	1.38834	1.47746	1.46219	1.42779
3333.17	1.06292	1.05353	1.07091	1.04766	1.04274	1.03177	1.20134	1.22989	1.2254	1.28894	1.28108	1.24369	1.37408	1.42063	1.42385	1.37345	1.39421	1.40648	1.46544	1.4704	1.43542
3366.01	1.07813	1.1141	1.07624	1.02236	1.0865	1.07743	1.23974	1.2203	1.22471	1.26636	1.29019	1.25655	1.37846	1.4676	1.39285	1.38862	1.41086	1.34393	1.49807	1.49368	1.47417
3399.12	1.0619	1.08338	1.06687	1.02771	1.06038	1.08758	1.19573	1.25562	1.26484	1.28929	1.25415	1.21327	1.40458	1.41536	1.42734	1.39583	1.4056	1.4055	1.47518	1.48731	1.47858
3431.96	1.0637	1.06005	1.07087	1.03861	1.06975	1.05147	1.21252	1.25504	1.21225	1.27447	1.28809	1.21976	1.38672	1.4388	1.42614	1.40905	1.4257	1.37792	1.46511	1.44631	1.45996
3465.06	1.08656	1.06295	1.0759	1.04605	1.04227	1.0392	1.2568	1.25035	1.27649	1.30984	1.25603	1.27661	1.38056	1.44655	1.44936	1.38763	1.38795	1.38436	1.46908	1.47097	1.42047
3498.16	1.07001	1.0959	1.07418	1.04426	1.08911	1.07357	1.20784	1.27514	1.27122	1.27724	1.30286	1.25441	1.41934	1.42335	1.41775	1.40761	1.39537	1.38971	1.49928	1.49664	1.42909
3530.99	1.0857	1.08605	1.09768	1.031	1.07833	1.0413	1.25399	1.27124	1.27154	1.29043	1.28672	1.24583	1.3941	1.41408	1.40158	1.38663	1.43764	1.38589	1.47687	1.48053	1.46868
3564.09	1.05509	1.06719	1.10241	1.02825	1.09299	1.0471	1.24838	1.25282	1.24843	1.2645	1.29182	1.27564	1.3929	1.44525	1.43364	1.42949	1.41683	1.40934	1.46171	1.45901	1.43075
3597.18	1.0691	1.10667	1.09087	1.0364	1.08757	1.02714	1.23382	1.20291	1.24604	1.28746	1.2901	1.24009	1.43422	1.45307	1.47353	1.41134	1.41414	1.42285	1.51193	1.48343	1.43502
3630.04	1.07373	1.07921	1.05974	1.0463	1.10952	1.04921	1.23846	1.25282	1.25396	1.2979	1.27309	1.24829	1.37093	1.43549	1.47311	1.39851	1.40485	1.42135	1.45393	1.4819	1.43486
3663.14	1.09639	1.09553	1.03073	1.02117	1.09663	1.1057	1.2447	1.2798	1.26027	1.2657	1.31106	1.25494	1.40045	1.43331	1.43587	1.43545	1.44115	1.40408	1.46516	1.48282	1.42974
3695.99	1.07982	1.07354	1.06961	1.02335	1.09272	1.05058	1.22074	1.25699	1.24953	1.29571	1.27576	1.30421	1.42322	1.4898	1.45189	1.41759	1.42514	1.42864	1.48897	1.49746	1.44702
3729.08	1.03806	1.05018	1.07198	1.03106	1.08156	1.03963	1.22059	1.23295	1.30689	1.28663	1.30495	1.25354	1.44438	1.47643	1.46489	1.42677	1.44418	1.44354	1.46784	1.47283	1.44549
3762.16	1.04681	1.0714	1.06864	1.0712	1.09288	1.04512	1.26798	1.29324	1.27492	1.30458	1.29992	1.27333	1.3961	1.4391	1.47731	1.43791	1.4682	1.40733	1.50591	1.47178	1.41609
3795.01	1.05343	1.09037	1.07703	1.04762	1.06452	1.03691	1.25911	1.22833	1.24535	1.27955	1.32912	1.29306	1.43336	1.45798	1.47556	1.44113	1.42929	1.41396	1.46989	1.47515	1.46025
3828.1	1.08205	1.08901	1.09647	1.03666	1.07288	1.02217	1.23548	1.29327	1.23974	1.30221	1.341	1.28674	1.43302	1.47338	1.47566	1.43709	1.4468	1.44447	1.46532	1.46008	1.45048
3860.96	1.0787	1.07136	1.09292	1.02928	1.09293	1.0504	1.2727	1.28896	1.25995	1.30301	1.3054	1.29484	1.40901	1.49747	1.46746	1.41189	1.43384	1.43419	1.49057	1.46931	1.45078
3894.05	1.07047	1.08646	1.03508	1.05283	1.0612	1.0753	1.22106	1.27268	1.25695	1.32047	1.29436	1.27964	1.4565	1.4896	1.44989	1.45192	1.45559	1.4082	1.4685	1.47887	1.43522
3927.14	1.08001	1.10865	1.07376	1.00878	1.11378	1.05428	1.26056	1.28727	1.2592	1.2895	1.30048	1.2937	1.41668	1.50631	1.49129	1.39014	1.46501	1.44337	1.51701	1.51104	1.45681
3959.97	1.06275	1.10077	1.07213	1.04842	1.14442	1.00865	1.27903	1.2598	1.28704	1.30699	1.29705	1.2781	1.46696	1.47312	1.4902	1.47356	1.48508	1.40669	1.4654	1.45806	1.43761
3993.06	1.06214	1.10843	1.10364	1.04517	1.1136	1.07887	1.24256	1.30122	1.266	1.30132	1.32916	1.3002	1.43513	1.49414	1.4756	1.41572	1.45835	1.44882	1.46998	1.49478	1.41589
4026.15	1.07493	1.02886	1.03904	1.03974	1.03823	1.06274	1.25963	1.28416	1.32948	1.33679	1.28599	1.29023	1.43501	1.48849	1.52552	1.47055	1.47403	1.43854	1.48432	1.46975	1.43164
4058.99	1.08599	1.08804	1.09242	1.03469	1.07648	1.05565	1.25203	1.32304	1.30878	1.30939	1.36041	1.29339	1.42769	1.52931	1.49509	1.45151	1.4921	1.45894	1.50155	1.50079	1.43958
4092.08	1.08072	1.11319	1.08173	1.04308	1.07432	1.0877	1.2429	1.27829	1.25142	1.32075	1.34469	1.3102	1.45707	1.50427	1.49797	1.44202	1.48494	1.45143	1.51049	1.49482	1.43653
4125.18	1.03516	1.0803	1.10302	1.03555	1.09286	1.06116	1.26216	1.29439	1.26629	1.3087	1.35681	1.28305	1.43613	1.48379	1.52548	1.46495	1.48017	1.4313	1.48439	1.5229	1.43672
4158.02	1.03815	1.09182	1.08366	1.03507	1.07983	1.04865	1.26082	1.28609	1.29025	1.31371	1.35187	1.27613	1.47062	1.52913	1.49533	1.42916	1.44771	1.4523	1.48416	1.46177	1.41204
4191.12	1.04589	1.08464	1.10006	1.03397	1.1009	1.06077	1.28819	1.25922	1.26781	1.30935	1.33697	1.27324	1.44856	1.46427	1.49521	1.46048	1.48002	1.45789	1.47806	1.49156	1.46222
4223.96	1.0707	1.08939	1.06499	1.05012	1.08492	1.07821	1.27715	1.3074	1.30374	1.33864	1.32442	1.29558	1.46055	1.50813	1.50534	1.48104	1.49302	1.44834	1.5102	1.49601	1.4439
4257.07	1.0671	1.09702	1.0684	1.03643	1.08309	1.05976	1.29556	1.31385	1.29043	1.3115	1.31917	1.28313	1.48885	1.49014	1.50297	1.4696	1.44722	1.49728	1.49886	1.48747	1.47649
4290.16	1.06555	1.10892	1.07629	1.05858	1.05422	1.04786	1.27197	1.3015	1.32885	1.33248	1.33436	1.30095	1.47282	1.47886	1.56131	1.46294	1.50949	1.46593	1.49905	1.4731	1.4295
4323.01	1.06168	1.14483	1.09847	1.06341	1.10712	1.03061	1.28737	1.32511	1.30352	1.34035	1.28283	1.29032	1.51182	1.51099	1.51303	1.49146	1.49689	1.47852	1.45962	1.47406	1.47941
4356.11	1.03591	1.08381	1.05921	1.03181	1.08803	1.05178	1.2626	1.29615	1.30638	1.30625	1.3017	1.29379	1.49737	1.54965	1.52922	1.48893	1.4874	1.51928	1.48584	1.46908	1.41973
4389.19	1.05534	1.10287	1.09408	1.04254	1.13747	1.04715	1.27853	1.3633	1.30805	1.34348	1.33381	1.29646	1.46529	1.52443	1.51332	1.46425	1.54123	1.47246	1.48557	1.46145	1.42303
4422.04	1.04873	1.09922	1.07316	1.07645	1.12726	1.07832	1.27175	1.31382	1.28068	1.31402	1.3219	1.31256	1.4654	1.54444	1.48929	1.51345	1.46402	1.49226	1.49709	1.48922	1.43688
4455.15	1.04458	1.13469	1.06185	1.0727	1.10206	1.05352	1.32208	1.30712	1.29884	1.3441	1.34097	1.27938	1.49985	1.50581	1.54269	1.49604	1.51661	1.49103	1.48306	1.47758	1.44392
4488	1.03062	1.09368	1.10036	1.03235	1.07433	1.07064	1.28988	1.36398	1.30058	1.35133	1.35664	1.28346	1.48256	1.53047	1.55355	1.48791	1.52017	1.49665	1.47925	1.48632	1.42494
4521.09	1.0513	1.10657	1.11254	1.03246	1.1097	1.08435	1.28291	1.31002	1.263	1.33744	1.36352	1.2916	1.49929	1.54019	1.51925	1.4969	1.54446	1.48795	1.49061	1.47048	1.44324
4553.94	1.0246	1.06146	1.0712	1.0381	1.12072	1.08515	1.27516	1.26112	1.30898	1.332	1.35374	1.30081	1.52799	1.49628	1.56115	1.49258	1.5139	1.51968	1.53224	1.44002	1.46217
4587.04	1.06144	1.07871	1.09156	1.02605	1.10195	1.04688	1.26298	1.30156	1.28948	1.36194	1.34002	1.27804	1.45403	1.51935	1.54044	1.52242	1.5249	1.46232	1.45942	1.48698	1.41984
4620.14	1.03729	1.12189	1.09071	1.0389	1.10423	1.07017	1.31716	1.31079	1.30306	1.34104	1.34852	1.32011	1.49684	1.49026	1.53953	1.50972	1.49507	1.48628	1.46242	1.49196	1.43826
4653	1.05972	1.09681	1.0872	1.05559	1.10839	1.06879	1.32249	1.33245	1.30616	1.37093	1.39301	1.31137	1.47285	1.52085	1.54427	1.4715	1.49614	1.51154	1.51355	1.461	1.48594
4686.08	1.0745	1.10218	1.10218	1.05202	1.13257	1.05395	1.31329	1.34851	1.30347	1.33265	1.35007	1.33094	1.46926	1.54065	1.5768	1.50112	1.50509	1.52914	1.46384	1.50712	1.43775
4719.16	1.03399	1.10248	1.08645	1.04994	1.10453	1.05343	1.28656	1.34957	1.3145	1.34973	1.35053	1.30276	1.52915	1.54023	1.53942	1.49418	1.51973	1.52578	1.48432	1.50139	1.46417
4752.01	1	1.12197	1.09298	1.06127	1.09995	1.07252	1.26516	1.37124	1.2915	1.37132	1.36049	1.34496	1.49599	1.54361	1.57952	1.49128	1.49159	1.52375	1.49444	1.455	1.47197
4785.1	1.04922	1.07998	1.117	1.04883	1.08399	1.04702	1.2933	1.3474	1.32467	1.3363	1.34629	1.31754	1.51168	1.55206	1.56304	1.49596	1.54277	1.52882	1.53375	1.48506	1.46549
4817.93	1.05795	1.11554	1.07742	1.03759	1.12157	1.06354	1.2952	1.34785	1.33282	1.35826	1.34014	1.31979	1.48373	1.52903	1.57134	1.50279	1.51051	1.52221	1.50135	1.47529	1.48338
4851.03	1.03495	1.08448	1.09659	1.05815	1.09899	1.05532	1.31733	1.31199	1.34142	1.35421	1.32945	1.32549	1.51241	1.54902	1.57428	1.50239	1.49588	1.51933	1.49205	1.48959	1.45454
4884.12	1.02397	1.08864	1.10067	1.0501	1.06091	1.07491	1.30505	1.37275	1.33753	1.34816	1.33106	1.31103	1.5395	1.57256	1.55777	1.54863	1.51115	1.51251	1.50949	1.47803	1.44174
4916.96	1.03296	1.08998	1.11631	1.05757	1.11497	1.0903	1.32282	1.34436	1.30951	1.36171	1.35634	1.32398	1.53968	1.57337	1.57515	1.48268	1.56104	1.52401	1.48553	1.47314	1.43827
4950.05	1.01362	1.12072	1.11354	1.04585	1.09427	1.0519	1.3422	1.34965	1.29122	1.36398	1.38262	1.33993	1.5168	1.57994	1.60454	1.52316	1.53209	1.5265	1.49254	1.50088	1.42264
4983.15	1.03896	1.10761	1.08112	1.06861	1.09209	1.05347	1.32039	1.34806	1.37297	1.37716	1.35229	1.36497	1.53031	1.60851	1.55755	1.53082	1.55718	1.49469	1.50164	1.49575	1.46562
5015.99	1.07161	1.11605	1.07991	1.05205	1.12066	1.02445	1.33359	1.35305	1.33895	1.38701	1.39657	1.31842	1.52337	1.59466	1.59691	1.50122	1.53953	1.54084	1.51886	1.48842	1.43873
5049.08	1.0318	1.07062	1.11798	1.09336	1.10815	1.04366	1.32241	1.31823	1.37519	1.37709	1.33934	1.33254	1.54932	1.58651	1.5591	1.50599	1.55925	1.51706	1.51861	1.46061	1.43913
5082.19	1.04879	1.09603	1.08457	1.0589	1.08075	1.09415	1.32749	1.35916	1.34308	1.34091	1.36321	1.36062	1.54774	1.57363	1.57794	1.53269	1.52433	1.51682	1.48593	1.44686	1.41249
5115.04	1.02674	1.08349	1.10079	1.05999	1.09816	1.058	1.33484	1.37159	1.34311	1.34433	1.35415	1.34576	1.54594	1.56331	1.58639	1.49932	1.52555	1.5265	1.45992	1.49941	1.43926
5148.14	1.01092	1.08397	1.12909	1.06681	1.07153	1.06737	1.33142	1.39439	1.33011	1.33698	1.35949	1.29731	1.54389	1.58196	1.57825	1.52751	1.52013	1.52516	1.49705	1.44439	1.42055
5180.98	1.02793	1.09744	1.0765	1.08816	1.07083	1.08445	1.3279	1.39358	1.37106	1.36466	1.39025	1.34436	1.55286	1.58566	1.57238	1.55755	1.56069	1.54948	1.46887	1.45061	1.41716
5214.06	1.03958	1.09933	1.13019	1.07787	1.07038	1.05244	1.32452	1.37223	1.34719	1.39175	1.36231	1.33997	1.4991	1.63989	1.61638	1.53625	1.58197	1.53869	1.49189	1.47187	1.43821
5247.16	1.02005	1.09563	1.08873	1.01872	1.10739	1.07113	1.32944	1.35935	1.33218	1.41332	1.3906	1.34678	1.52427	1.57594	1.61708	1.51857	1.59341	1.5604	1.46721	1.48271	1.46725
5280.01	1.07678	1.11997	1.07621	1.07275	1.08343	1.09078	1.32088	1.35408	1.33389	1.39341	1.41822	1.33473	1.50864	1.61075	1.60487	1.60021	1.54208	1.54603	1.50434	1.467	1.44695
5313.09	1.06555	1.11954	1.08271	1.07383	1.11958	1.07152	1.38641	1.35889	1.35992	1.37482	1.37746	1.35534	1.53774	1.59376	1.61813	1.53489	1.54301	1.53853	1.49156	1.48725	1.45594
5346.19	1.05178	1.10577	1.11104	1.09435	1.10407	1.05653	1.34912	1.36039	1.36987	1.37271	1.38761	1.33712	1.52492	1.64608	1.64017	1.59646	1.52365	1.54566	1.51593	1.49435	1.434
5379.04	1.02465	1.11724	1.13593	1.05843	1.08162	1.09031	1.36503	1.37189	1.3356	1.37877	1.38998	1.33386	1.53654	1.60368	1.59586	1.50909	1.55266	1.55066	1.47984	1.51734	1.45619

## Sheet: Fig5b
	Mean	SD	Ind. data
BakBC	0.0259942	0.0626332	0.0730799	0.0499887	-0.0450857
VDAC10	0.0371963	0.0761908	0.0910663	-0.0166755
VDAC25	0.492496	0.0238603	0.465325	0.510026	0.502148
VDAC50	0.570958	0.0337718	0.578531	0.600306	0.534046
VDAC75	0.959517	0.0611602	0.889001	0.998108	0.991439
VDAC100	0.910283	0.0266919	0.898453	0.940849	0.891562
BakC	1.00001	0.0528393	1.03068	1.03036	0.938996

## Sheet: Fig5c
	Mean	SD	ind. data
BakBC	0.00171971	0.0518886	0.0595766	-0.0406845	-0.0137453
linMut L10A	-0.0625887	0.018908	-0.0492142	-0.0759472
linWT	0.756173	0.39309	0.538602	1.20994	0.519964
BakC	0.999999	0.361404	0.926923	1.39235	0.680708

## Sheet: FigS2a
	T6C (LDAO)				T6C (Cholate)				T6C (CHAPS)				T6C (SDS)
Wavelength	mdeg	[θ]		Wavelength	mdeg	[θ]		Wavelength	mdeg	[θ]		Wavelength	mdeg	[θ]
260	-0.0596143	-15829.6		260	-0.322064	-88625.8		260	-0.178349	-47357.6		260	-0.17037	-48373.1
259.9	-0.096352	-25584.7		259.9	-0.298524	-82148.1		259.9	-0.147968	-39290.5		259.9	-0.172462	-48967.1
259.8	-0.105441	-27998.1		259.8	-0.27015	-74340.1		259.8	-0.160747	-42683.7		259.8	-0.168766	-47917.7
259.7	-0.11867	-31510.9		259.7	-0.335025	-92192.4		259.7	-0.134748	-35780.1		259.7	-0.142088	-40343
259.6	-0.114309	-30352.9		259.6	-0.372815	-102592		259.6	-0.150258	-39898.5		259.6	-0.145865	-41415.4
259.5	-0.163737	-43477.7		259.5	-0.35956	-98944		259.5	-0.16973	-45069		259.5	-0.15542	-44128.4
259.4	-0.13665	-36285.1		259.4	-0.355014	-97693		259.4	-0.139256	-36977.1		259.4	-0.157852	-44818.9
259.3	-0.0959089	-25467		259.3	-0.336966	-92726.6		259.3	-0.125438	-33308		259.3	-0.197402	-56048.3
259.2	-0.131559	-34933.3		259.2	-0.316636	-87132.1		259.2	-0.157597	-41847.3		259.2	-0.19313	-54835.4
259.1	-0.130632	-34687.2		259.1	-0.287435	-79096.6		259.1	-0.238896	-63434.9		259.1	-0.245049	-69576.7
259	-0.134138	-35618.1		259	-0.327776	-90197.6		259	-0.213859	-56786.7		259	-0.233274	-66233.5
258.9	-0.109651	-29116		258.9	-0.334575	-92068.6		258.9	-0.227985	-60537.6		258.9	-0.285287	-81001.5
258.8	-0.141925	-37685.8		258.8	-0.320426	-88175.1		258.8	-0.209106	-55524.6		258.8	-0.301788	-85686.6
258.7	-0.154314	-40975.5		258.7	-0.342291	-94191.9		258.7	-0.234378	-62235.2		258.7	-0.281811	-80014.6
258.6	-0.171716	-45596.3		258.6	-0.312432	-85975.3		258.6	-0.238647	-63368.8		258.6	-0.266027	-75533
258.5	-0.207144	-55003.7		258.5	-0.361652	-99519.7		258.5	-0.217834	-57842.2		258.5	-0.233176	-66205.6
258.4	-0.191503	-50850.5		258.4	-0.398428	-109640		258.4	-0.19004	-50462		258.4	-0.203053	-57652.8
258.3	-0.213535	-56700.7		258.3	-0.374813	-103141		258.3	-0.172945	-45922.7		258.3	-0.166534	-47284
258.2	-0.220717	-58607.7		258.2	-0.360606	-99231.8		258.2	-0.170653	-45314.1		258.2	-0.158565	-45021.3
258.1	-0.219516	-58288.8		258.1	-0.349117	-96070.3		258.1	-0.209773	-55701.7		258.1	-0.148944	-42289.7
258	-0.226393	-60114.9		258	-0.315807	-86904		258	-0.168974	-44868.2		258	-0.0983601	-27927.4
257.9	-0.160113	-42515.4		257.9	-0.332537	-91507.8		257.9	-0.184107	-48886.6		257.9	-0.0895292	-25420
257.8	-0.161572	-42902.8		257.8	-0.2992	-82334.1		257.8	-0.18032	-47881		257.8	-0.095534	-27125
257.7	-0.135253	-35914.2		257.7	-0.295931	-81434.5		257.7	-0.197875	-52542.4		257.7	-0.0833929	-23677.7
257.6	-0.16199	-43013.8		257.6	-0.2684	-73858.5		257.6	-0.227451	-60395.8		257.6	-0.128336	-36438.4
257.5	-0.167667	-44521.2		257.5	-0.247698	-68161.7		257.5	-0.25285	-67140.1		257.5	-0.138337	-39278
257.4	-0.16095	-42737.6		257.4	-0.278301	-76583.1		257.4	-0.264089	-70124.5		257.4	-0.151537	-43025.9
257.3	-0.167284	-44419.5		257.3	-0.286529	-78847.3		257.3	-0.271796	-72170.9		257.3	-0.13108	-37217.5
257.2	-0.145131	-38537.1		257.2	-0.259596	-71435.8		257.2	-0.274189	-72806.4		257.2	-0.160205	-45487
257.1	-0.200265	-53177.1		257.1	-0.290141	-79841.2		257.1	-0.262023	-69575.9		257.1	-0.181905	-51648.3
257	-0.245334	-65144.4		257	-0.307902	-84728.7		257	-0.247412	-65696.2		257	-0.153457	-43571
256.9	-0.25326	-67249		256.9	-0.350229	-96376.3		256.9	-0.241533	-64135.1		256.9	-0.158677	-45053.1
256.8	-0.249413	-66227.5		256.8	-0.368696	-101458		256.8	-0.256835	-68198.3		256.8	-0.173654	-49305.6
256.7	-0.216295	-57433.6		256.7	-0.39501	-108699		256.7	-0.227704	-60463		256.7	-0.213382	-60585.5
256.6	-0.195067	-51796.8		256.6	-0.386953	-106482		256.6	-0.260178	-69086		256.6	-0.196181	-55701.7
256.5	-0.179439	-47647.1		256.5	-0.406256	-111794		256.5	-0.279516	-74220.8		256.5	-0.191662	-54418.6
256.4	-0.178927	-47511.1		256.4	-0.3952	-108751		256.4	-0.26596	-70621.3		256.4	-0.206572	-58652
256.3	-0.203922	-54148.1		256.3	-0.343828	-94614.8		256.3	-0.270932	-71941.5		256.3	-0.182643	-51857.8
256.2	-0.171434	-45521.5		256.2	-0.339	-93286.3		256.2	-0.248833	-66073.5		256.2	-0.163636	-46461.2
256.1	-0.133278	-35389.8		256.1	-0.294516	-81045.1		256.1	-0.292114	-77566		256.1	-0.213267	-60552.9
256	-0.122222	-32454		256	-0.27802	-76505.7		256	-0.32399	-86030.2		256	-0.177163	-50301.9
255.9	-0.126901	-33696.5		255.9	-0.269285	-74102		255.9	-0.320194	-85022.2		255.9	-0.167203	-47473.9
255.8	-0.176283	-46809		255.8	-0.245345	-67514.2		255.8	-0.321006	-85237.8		255.8	-0.119097	-33815.2
255.7	-0.172329	-45759.1		255.7	-0.235271	-64742		255.7	-0.271055	-71974.2		255.7	-0.163852	-46522.5
255.6	-0.153187	-40676.3		255.6	-0.28674	-78905.3		255.6	-0.254765	-67648.6		255.6	-0.165248	-46918.8
255.5	-0.164851	-43773.5		255.5	-0.308511	-84896.3		255.5	-0.253459	-67301.8		255.5	-0.232902	-66127.8
255.4	-0.180454	-47916.6		255.4	-0.312196	-85910.3		255.4	-0.254207	-67500.5		255.4	-0.227984	-64731.5
255.3	-0.205475	-54560.5		255.3	-0.307705	-84674.5		255.3	-0.226545	-60155.3		255.3	-0.195397	-55479
255.2	-0.177775	-47205.2		255.2	-0.300022	-82560.3		255.2	-0.205443	-54552		255.2	-0.200909	-57044.1
255.1	-0.180098	-47822		255.1	-0.325211	-89491.8		255.1	-0.20494	-54418.4		255.1	-0.235931	-66987.9
255	-0.160155	-42526.5		255	-0.316443	-87079		255	-0.193961	-51503.1		255	-0.27128	-77024.5
254.9	-0.166005	-44079.9		254.9	-0.333238	-91700.7		254.9	-0.189211	-50241.9		254.9	-0.228775	-64956.1
254.8	-0.19423	-51574.6		254.8	-0.295628	-81351.1		254.8	-0.204995	-54433		254.8	-0.208315	-59146.9
254.7	-0.169694	-45059.4		254.7	-0.305929	-84185.8		254.7	-0.224634	-59647.8		254.7	-0.17405	-49418
254.6	-0.169803	-45088.4		254.6	-0.265419	-73038.2		254.6	-0.207451	-55085.2		254.6	-0.161354	-45813.2
254.5	-0.15121	-40151.3		254.5	-0.272248	-74917.4		254.5	-0.18542	-49235.2		254.5	-0.167125	-47451.8
254.4	-0.164289	-43624.2		254.4	-0.278639	-76676.1		254.4	-0.195947	-52030.5		254.4	-0.13313	-37799.6
254.3	-0.150844	-40054.1		254.3	-0.279408	-76887.7		254.3	-0.177432	-47114.1		254.3	-0.136078	-38636.6
254.2	-0.116061	-30818.1		254.2	-0.267841	-73704.7		254.2	-0.179015	-47534.5		254.2	-0.109399	-31061.6
254.1	-0.113387	-30108		254.1	-0.223905	-61614.3		254.1	-0.215134	-57125.3		254.1	-0.149502	-42448.1
254	-0.139938	-37158.2		254	-0.256314	-70532.7		254	-0.212004	-56294.2		254	-0.175769	-49906.1
253.9	-0.118924	-31578.3		253.9	-0.265159	-72966.6		253.9	-0.233404	-61976.6		253.9	-0.196123	-55685.2
253.8	-0.126723	-33649.2		253.8	-0.299233	-82343.2		253.8	-0.211082	-56049.3		253.8	-0.219518	-62327.7
253.7	-0.112919	-29983.8		253.7	-0.294465	-81031.1		253.7	-0.214131	-56858.9		253.7	-0.235024	-66730.3
253.6	-0.143216	-38028.6		253.6	-0.305796	-84149.2		253.6	-0.227503	-60409.7		253.6	-0.233278	-66234.6
253.5	-0.168376	-44709.5		253.5	-0.358863	-98752.2		253.5	-0.199082	-52862.9		253.5	-0.227	-64452.1
253.4	-0.166228	-44139.1		253.4	-0.430828	-118556		253.4	-0.173633	-46105.4		253.4	-0.248875	-70663.1
253.3	-0.184911	-49100.1		253.3	-0.476947	-131247		253.3	-0.151033	-40104.3		253.3	-0.222766	-63249.9
253.2	-0.152711	-40549.9		253.2	-0.475104	-130739		253.2	-0.185968	-49380.7		253.2	-0.202818	-57586.1
253.1	-0.130659	-34694.3		253.1	-0.488543	-134438		253.1	-0.157541	-41832.4		253.1	-0.215444	-61171
253	-0.158753	-42154.2		253	-0.47197	-129877		253	-0.189223	-50245		253	-0.218352	-61996.7
252.9	-0.154099	-40918.4		252.9	-0.483965	-133178		252.9	-0.165959	-44067.7		252.9	-0.255519	-72549.5
252.8	-0.135878	-36080.2		252.8	-0.487674	-134198		252.8	-0.179566	-47680.8		252.8	-0.238942	-67842.8
252.7	-0.135364	-35943.7		252.7	-0.492035	-135399		252.7	-0.153972	-40884.7		252.7	-0.271819	-77177.5
252.6	-0.166463	-44201.5		252.6	-0.443755	-122113		252.6	-0.229462	-60929.8		252.6	-0.291947	-82892.5
252.5	-0.15578	-41364.8		252.5	-0.414059	-113941		252.5	-0.254985	-67707		252.5	-0.276229	-78429.7
252.4	-0.191063	-50733.6		252.4	-0.399885	-110041		252.4	-0.296354	-78691.9		252.4	-0.311595	-88471.1
252.3	-0.206755	-54900.4		252.3	-0.370652	-101996		252.3	-0.271564	-72109.3		252.3	-0.324328	-92086.4
252.2	-0.186874	-49621.3		252.2	-0.42761	-117670		252.2	-0.279502	-74217.1		252.2	-0.308518	-87597.5
252.1	-0.267712	-71086.5		252.1	-0.394678	-108608		252.1	-0.279403	-74190.8		252.1	-0.311717	-88505.8
252	-0.257611	-68404.3		252	-0.370672	-102002		252	-0.315697	-83828.1		252	-0.310571	-88180.4
251.9	-0.247224	-65646.2		251.9	-0.373142	-102681		251.9	-0.316618	-84072.7		251.9	-0.290716	-82543
251.8	-0.253359	-67275.3		251.8	-0.392761	-108080		251.8	-0.27076	-71895.8		251.8	-0.302555	-85904.4
251.7	-0.25799	-68505		251.7	-0.442757	-121838		251.7	-0.232327	-61690.6		251.7	-0.277912	-78907.5
251.6	-0.236868	-62896.4		251.6	-0.40605	-111737		251.6	-0.184915	-49101.1		251.6	-0.270678	-76853.6
251.5	-0.21439	-56927.7		251.5	-0.433902	-119401		251.5	-0.220838	-58639.9		251.5	-0.255924	-72664.5
251.4	-0.196829	-52264.7		251.4	-0.46446	-127810		251.4	-0.202249	-53703.9		251.4	-0.269183	-76429.1
251.3	-0.174164	-46246.4		251.3	-0.467189	-128561		251.3	-0.22382	-59431.7		251.3	-0.302179	-85797.7
251.2	-0.134901	-35820.7		251.2	-0.487276	-134089		251.2	-0.214577	-56977.4		251.2	-0.301334	-85557.7
251.1	-0.130141	-34556.8		251.1	-0.498781	-137255		251.1	-0.222019	-58953.5		251.1	-0.267441	-75934.5
251	-0.148336	-39388.2		251	-0.483237	-132978		251	-0.221486	-58811.9		251	-0.289973	-82332
250.9	-0.159558	-42368		250.9	-0.462724	-127333		250.9	-0.236758	-62867.2		250.9	-0.282279	-80147.4
250.8	-0.172919	-45915.8		250.8	-0.478427	-131654		250.8	-0.275232	-73083.3		250.8	-0.26597	-75516.8
250.7	-0.152936	-40609.6		250.7	-0.505155	-139009		250.7	-0.27008	-71715.3		250.7	-0.29927	-84971.7
250.6	-0.14254	-37849.1		250.6	-0.496067	-136508		250.6	-0.283868	-75376.5		250.6	-0.324019	-91998.7
250.5	-0.123969	-32917.9		250.5	-0.421347	-115947		250.5	-0.296601	-78757.5		250.5	-0.300259	-85252.5
250.4	-0.17205	-45685		250.4	-0.416531	-114621		250.4	-0.300339	-79750.1		250.4	-0.290443	-82465.4
250.3	-0.17625	-46800.3		250.3	-0.381242	-104910		250.3	-0.321341	-85326.8		250.3	-0.318956	-90561.1
250.2	-0.220699	-58603		250.2	-0.391121	-107629		250.2	-0.337642	-89655.2		250.2	-0.258524	-73402.7
250.1	-0.219646	-58323.4		250.1	-0.426597	-117391		250.1	-0.342221	-90871.1		250.1	-0.265056	-75257.3
250	-0.233423	-61981.6		250	-0.431773	-118816		250	-0.365353	-97013.4		250	-0.277058	-78665
249.9	-0.254588	-67601.6		249.9	-0.422188	-116178		249.9	-0.395053	-104900		249.9	-0.284139	-80675.6
249.8	-0.258049	-68520.6		249.8	-0.409654	-112729		249.8	-0.398941	-105932		249.8	-0.270415	-76778.9
249.7	-0.27531	-73104		249.7	-0.452232	-124446		249.7	-0.392615	-104252		249.7	-0.277562	-78808.1
249.6	-0.253117	-67211		249.6	-0.464682	-127872		249.6	-0.373814	-99260.1		249.6	-0.266874	-75773.5
249.5	-0.290424	-77117.3		249.5	-0.511958	-140881		249.5	-0.360584	-95747.1		249.5	-0.276107	-78395
249.4	-0.291262	-77339.8		249.4	-0.517164	-142314		249.4	-0.36321	-96444.4		249.4	-0.309479	-87870.3
249.3	-0.293067	-77819.1		249.3	-0.498235	-137105		249.3	-0.347915	-92383.1		249.3	-0.331793	-94206
249.2	-0.280355	-74443.6		249.2	-0.496653	-136669		249.2	-0.334065	-88705.4		249.2	-0.318496	-90430.5
249.1	-0.253894	-67417.4		249.1	-0.535631	-147395		249.1	-0.314979	-83637.5		249.1	-0.316003	-89722.7
249	-0.255476	-67837.4		249	-0.558273	-153626		249	-0.310482	-82443.4		249	-0.336077	-95422.3
248.9	-0.28853	-76614.4		248.9	-0.530927	-146101		248.9	-0.32564	-86468.3		248.9	-0.345302	-98041.6
248.8	-0.272023	-72231.2		248.8	-0.515373	-141821		248.8	-0.362095	-96148.3		248.8	-0.347509	-98668.2
248.7	-0.291878	-77503.4		248.7	-0.520784	-143310		248.7	-0.341645	-90718.2		248.7	-0.377647	-107225
248.6	-0.250549	-66529.1		248.6	-0.521611	-143537		248.6	-0.363507	-96523.3		248.6	-0.405906	-115249
248.5	-0.221017	-58687.4		248.5	-0.507931	-139773		248.5	-0.384078	-101986		248.5	-0.401064	-113874
248.4	-0.201758	-53573.5		248.4	-0.501116	-137897		248.4	-0.400948	-106465		248.4	-0.39542	-112272
248.3	-0.209601	-55656.1		248.3	-0.473634	-130335		248.3	-0.386946	-102747		248.3	-0.388155	-110209
248.2	-0.220733	-58612		248.2	-0.499023	-137322		248.2	-0.394167	-104665		248.2	-0.401502	-113998
248.1	-0.192789	-51191.9		248.1	-0.539606	-148489		248.1	-0.377835	-100328		248.1	-0.337473	-95818.7
248	-0.206607	-54861.1		248	-0.507959	-139781		248	-0.364665	-96830.8		248	-0.351891	-99912.4
247.9	-0.16695	-44330.8		247.9	-0.516547	-142144		247.9	-0.406351	-107900		247.9	-0.332408	-94380.6
247.8	-0.17745	-47118.9		247.8	-0.514816	-141667		247.8	-0.410797	-109080		247.8	-0.345419	-98074.8
247.7	-0.159715	-42409.7		247.7	-0.528058	-145311		247.7	-0.398994	-105946		247.7	-0.329965	-93686.9
247.6	-0.167912	-44586.3		247.6	-0.561977	-154645		247.6	-0.401642	-106649		247.6	-0.379735	-107818
247.5	-0.176022	-46739.7		247.5	-0.573976	-157947		247.5	-0.449212	-119281		247.5	-0.407147	-115601
247.4	-0.140021	-37180.3		247.4	-0.540792	-148816		247.4	-0.469353	-124629		247.4	-0.449808	-127714
247.3	-0.151789	-40305.1		247.3	-0.527463	-145148		247.3	-0.449588	-119381		247.3	-0.490326	-139218
247.2	-0.151026	-40102.5		247.2	-0.53661	-147665		247.2	-0.446996	-118692		247.2	-0.479973	-136279
247.1	-0.208114	-55261.2		247.1	-0.498244	-137107		247.1	-0.451812	-119971		247.1	-0.467392	-132707
247	-0.210091	-55786.2		247	-0.502471	-138270		247	-0.442147	-117405		247	-0.490056	-139142
246.9	-0.248327	-65939.1		246.9	-0.497649	-136943		246.9	-0.434514	-115378		246.9	-0.541144	-153647
246.8	-0.274163	-72799.4		246.8	-0.506467	-139370		246.8	-0.390502	-103691		246.8	-0.554125	-157333
246.7	-0.313402	-83218.7		246.7	-0.493446	-135787		246.7	-0.388662	-103203		246.7	-0.574682	-163169
246.6	-0.33592	-89198		246.6	-0.513104	-141196		246.6	-0.360139	-95629		246.6	-0.568254	-161344
246.5	-0.386027	-102503		246.5	-0.482132	-132673		246.5	-0.368292	-97793.8		246.5	-0.562196	-159624
246.4	-0.367787	-97659.8		246.4	-0.496877	-136731		246.4	-0.427828	-113603		246.4	-0.569004	-161557
246.3	-0.382222	-101493		246.3	-0.463784	-127624		246.3	-0.445157	-118204		246.3	-0.558205	-158491
246.2	-0.337312	-89567.6		246.2	-0.514729	-141644		246.2	-0.409375	-108703		246.2	-0.611454	-173610
246.1	-0.323089	-85790.9		246.1	-0.509614	-140236		246.1	-0.367937	-97699.6		246.1	-0.607728	-172552
246	-0.324864	-86262.3		246	-0.49994	-137574		246	-0.365332	-97007.9		246	-0.606504	-172205
245.9	-0.281378	-74715.3		245.9	-0.486611	-133906		245.9	-0.350488	-93066.3		245.9	-0.586778	-166604
245.8	-0.308123	-81817		245.8	-0.471042	-129622		245.8	-0.407643	-108243		245.8	-0.574803	-163204
245.7	-0.305813	-81203.6		245.7	-0.428367	-117878		245.7	-0.424417	-112697		245.7	-0.595361	-169041
245.6	-0.300794	-79870.9		245.6	-0.430906	-118577		245.6	-0.382088	-101457		245.6	-0.651654	-185024
245.5	-0.302509	-80326.3		245.5	-0.457123	-125791		245.5	-0.377969	-100363		245.5	-0.660363	-187497
245.4	-0.318576	-84592.6		245.4	-0.457008	-125760		245.4	-0.435891	-115744		245.4	-0.665419	-188932
245.3	-0.362805	-96336.9		245.3	-0.451876	-124348		245.3	-0.488192	-129631		245.3	-0.650619	-184730
245.2	-0.357746	-94993.5		245.2	-0.437829	-120482		245.2	-0.52856	-140350		245.2	-0.690945	-196180
245.1	-0.380186	-100952		245.1	-0.454202	-124988		245.1	-0.589278	-156473		245.1	-0.728243	-206770
245	-0.388481	-103155		245	-0.477518	-131404		245	-0.604217	-160440		245	-0.727027	-206425
244.9	-0.415371	-110295		244.9	-0.514398	-141552		244.9	-0.625343	-166049		244.9	-0.741019	-210397
244.8	-0.394553	-104767		244.8	-0.519692	-143009		244.8	-0.642394	-170577		244.8	-0.746192	-211866
244.7	-0.422202	-112109		244.7	-0.550844	-151582		244.7	-0.649754	-172531		244.7	-0.745932	-211792
244.6	-0.450124	-119523		244.6	-0.560063	-154119		244.6	-0.603005	-160118		244.6	-0.811839	-230505
244.5	-0.437381	-116139		244.5	-0.584529	-160851		244.5	-0.563334	-149584		244.5	-0.853242	-242261
244.4	-0.429829	-114134		244.4	-0.572815	-157628		244.4	-0.585755	-155538		244.4	-0.866355	-245984
244.3	-0.48396	-128508		244.3	-0.577555	-158932		244.3	-0.574112	-152446		244.3	-0.845233	-239987
244.2	-0.51082	-135640		244.2	-0.58813	-161842		244.2	-0.575338	-152771		244.2	-0.878253	-249362
244.1	-0.464579	-123361		244.1	-0.645622	-177663		244.1	-0.561282	-149039		244.1	-0.870372	-247125
244	-0.484058	-128534		244	-0.622512	-171303		244	-0.524053	-139154		244	-0.904367	-256777
243.9	-0.530081	-140754		243.9	-0.664857	-182956		243.9	-0.532071	-141283		243.9	-0.913031	-259237
243.8	-0.520048	-138090		243.8	-0.647354	-178139		243.8	-0.530179	-140780		243.8	-0.921478	-261635
243.7	-0.459369	-121978		243.7	-0.708396	-194937		243.7	-0.541651	-143826		243.7	-0.913151	-259271
243.6	-0.504117	-133860		243.6	-0.763569	-210119		243.6	-0.562477	-149356		243.6	-0.930332	-264149
243.5	-0.556345	-147728		243.5	-0.794305	-218577		243.5	-0.542544	-144064		243.5	-0.96343	-273547
243.4	-0.511675	-135867		243.4	-0.809239	-222687		243.4	-0.556321	-147722		243.4	-1.05915	-300724
243.3	-0.568325	-150909		243.3	-0.809778	-222835		243.3	-0.501517	-133170		243.3	-1.09067	-309674
243.2	-0.575012	-152685		243.2	-0.850293	-233984		243.2	-0.540823	-143607		243.2	-1.13959	-323564
243.1	-0.556908	-147878		243.1	-0.840212	-231210		243.1	-0.587548	-156014		243.1	-1.12432	-319228
243	-0.578693	-153662		243	-0.852785	-234670		243	-0.575903	-152922		243	-1.12832	-320364
242.9	-0.606841	-161137		242.9	-0.835167	-229822		242.9	-0.58601	-155605		242.9	-1.14116	-324009
242.8	-0.618185	-164149		242.8	-0.825434	-227144		242.8	-0.593833	-157683		242.8	-1.14137	-324069
242.7	-0.585464	-155460		242.7	-0.850015	-233908		242.7	-0.619576	-164518		242.7	-1.12433	-319231
242.6	-0.61527	-163375		242.6	-0.864273	-237831		242.6	-0.545738	-144912		242.6	-1.07221	-304432
242.5	-0.570839	-151577		242.5	-0.842497	-231839		242.5	-0.564309	-149843		242.5	-1.08574	-308274
242.4	-0.612322	-162592		242.4	-0.81596	-224536		242.4	-0.556297	-147715		242.4	-1.09648	-311323
242.3	-0.620174	-164677		242.3	-0.789841	-217349		242.3	-0.539125	-143156		242.3	-1.13829	-323195
242.2	-0.610044	-161987		242.2	-0.800379	-220249		242.2	-0.521247	-138409		242.2	-1.17	-332198
242.1	-0.590361	-156761		242.1	-0.805214	-221579		242.1	-0.555284	-147446		242.1	-1.18959	-337760
242	-0.606371	-161012		242	-0.76268	-209875		242	-0.600546	-159465		242	-1.19355	-338885
241.9	-0.664266	-176385		241.9	-0.730628	-201055		241.9	-0.592417	-157307		241.9	-1.23259	-349969
241.8	-0.65953	-175127		241.8	-0.683438	-188069		241.8	-0.658524	-174860		241.8	-1.25727	-356977
241.7	-0.684647	-181797		241.7	-0.673998	-185471		241.7	-0.708884	-188232		241.7	-1.26198	-358314
241.6	-0.742985	-197287		241.6	-0.653897	-179940		241.6	-0.772721	-205183		241.6	-1.32182	-375304
241.5	-0.732467	-194494		241.5	-0.678928	-186828		241.5	-0.757142	-201047		241.5	-1.30367	-370151
241.4	-0.755502	-200611		241.4	-0.726652	-199961		241.4	-0.774737	-205719		241.4	-1.32791	-377033
241.3	-0.777028	-206327		241.3	-0.783264	-215539		241.3	-0.752257	-199749		241.3	-1.38559	-393410
241.2	-0.762792	-202547		241.2	-0.840914	-231403		241.2	-0.742981	-197286		241.2	-1.48316	-421113
241.1	-0.77482	-205741		241.1	-0.884546	-243410		241.1	-0.77911	-206880		241.1	-1.53554	-435986
241	-0.780846	-207341		241	-0.920717	-253364		241	-0.79464	-211004		241	-1.54791	-439498
240.9	-0.823614	-218697		240.9	-1.0115	-278345		240.9	-0.814613	-216307		240.9	-1.62889	-462491
240.8	-0.834356	-221549		240.8	-1.0659	-293315		240.8	-0.834798	-221667		240.8	-1.66211	-471923
240.7	-0.870815	-231231		240.7	-1.08741	-299234		240.7	-0.868357	-230578		240.7	-1.70929	-485319
240.6	-0.877155	-232914		240.6	-1.12009	-308227		240.6	-0.881254	-234002		240.6	-1.77885	-505069
240.5	-0.902943	-239762		240.5	-1.10722	-304686		240.5	-0.969091	-257326		240.5	-1.8093	-513714
240.4	-0.996064	-264488		240.4	-1.14897	-316174		240.4	-0.9595	-254779		240.4	-1.84485	-523808
240.3	-0.976718	-259351		240.3	-1.15893	-318915		240.3	-1.00162	-265964		240.3	-1.8408	-522658
240.2	-1.00066	-265709		240.2	-1.20605	-331882		240.2	-1.03636	-275188		240.2	-1.87265	-531701
240.1	-1.03402	-274567		240.1	-1.22265	-336450		240.1	-1.02236	-271471		240.1	-1.87271	-531718
240	-0.997209	-264792		240	-1.22635	-337468		240	-1.01922	-270637		240	-1.86007	-528129
239.9	-1.03004	-273510		239.9	-1.2659	-348351		239.9	-1.07409	-285207		239.9	-1.89594	-538314
239.8	-1.06116	-281773		239.8	-1.26482	-348054		239.8	-1.08617	-288414		239.8	-1.8754	-532482
239.7	-1.09166	-289872		239.7	-1.22524	-337162		239.7	-1.1044	-293255		239.7	-1.90359	-540486
239.6	-1.03243	-274145		239.6	-1.27217	-350077		239.6	-1.06415	-282567		239.6	-1.88686	-535736
239.5	-1.06134	-281821		239.5	-1.24817	-343472		239.5	-1.02013	-270879		239.5	-1.969	-559058
239.4	-1.05133	-279163		239.4	-1.25251	-344667		239.4	-0.972303	-258179		239.4	-2.03297	-577221
239.3	-1.02547	-272297		239.3	-1.23883	-340902		239.3	-0.990906	-263119		239.3	-2.14601	-609316
239.2	-1.03379	-274506		239.2	-1.18557	-326246		239.2	-1.0142	-269304		239.2	-2.19971	-624563
239.1	-1.06092	-281710		239.1	-1.19398	-328560		239.1	-0.990682	-263059		239.1	-2.22893	-632860
239	-1.11805	-296880		239	-1.17451	-323203		239	-0.982964	-261010		239	-2.25875	-641327
238.9	-1.1195	-297265		238.9	-1.23907	-340968		238.9	-0.972935	-258347		238.9	-2.29053	-650350
238.8	-1.14913	-305132		238.8	-1.25258	-344686		238.8	-1.028	-272968		238.8	-2.31431	-657102
238.7	-1.15746	-307344		238.7	-1.30258	-358445		238.7	-1.09771	-291479		238.7	-2.30794	-655293
238.6	-1.23571	-328122		238.6	-1.33644	-367763		238.6	-1.16012	-308051		238.6	-2.3354	-663090
238.5	-1.31415	-348951		238.5	-1.38842	-382066		238.5	-1.19792	-318088		238.5	-2.31124	-656230
238.4	-1.31807	-349992		238.4	-1.41727	-390005		238.4	-1.22723	-325871		238.4	-2.29946	-652885
238.3	-1.30367	-346168		238.3	-1.42582	-392358		238.3	-1.26827	-336768		238.3	-2.41781	-686489
238.2	-1.31562	-349341		238.2	-1.47376	-405550		238.2	-1.32249	-351165		238.2	-2.46374	-699529
238.1	-1.33883	-355504		238.1	-1.5215	-418687		238.1	-1.37454	-364986		238.1	-2.51048	-712800
238	-1.37733	-365727		238	-1.58767	-436896		238	-1.40371	-372732		238	-2.59257	-736108
237.9	-1.4052	-373128		237.9	-1.59275	-438294		237.9	-1.38873	-368754		237.9	-2.62256	-744623
237.8	-1.41909	-376816		237.8	-1.56839	-431591		237.8	-1.37733	-365727		237.8	-2.63967	-749481
237.7	-1.44386	-383393		237.7	-1.60341	-441228		237.7	-1.38215	-367007		237.7	-2.7194	-772119
237.6	-1.45286	-385783		237.6	-1.6307	-448737		237.6	-1.43252	-380382		237.6	-2.75547	-782360
237.5	-1.48296	-393775		237.5	-1.68218	-462904		237.5	-1.4772	-392246		237.5	-2.77045	-786614
237.4	-1.5196	-403505		237.4	-1.69515	-466473		237.4	-1.46919	-390119		237.4	-2.81218	-798462
237.3	-1.51881	-403295		237.3	-1.6814	-462689		237.3	-1.46343	-388590		237.3	-2.85328	-810131
237.2	-1.56246	-414885		237.2	-1.63749	-450606		237.2	-1.45795	-387134		237.2	-2.89647	-822394
237.1	-1.61348	-428433		237.1	-1.64457	-452554		237.1	-1.51979	-403555		237.1	-2.96361	-841457
237	-1.58479	-420815		237	-1.69729	-467062		237	-1.51911	-403375		237	-3.00768	-853970
236.9	-1.62225	-430762		236.9	-1.74221	-479423		236.9	-1.56239	-414867		236.9	-3.13165	-889169
236.8	-1.65667	-439901		236.8	-1.75165	-482020		236.8	-1.5712	-417206		236.8	-3.20551	-910140
236.7	-1.67017	-443486		236.7	-1.73445	-477287		236.7	-1.5952	-423579		236.7	-3.26855	-928039
236.6	-1.7369	-461205		236.6	-1.77366	-488077		236.6	-1.65929	-440597		236.6	-3.34542	-949865
236.5	-1.78839	-474877		236.5	-1.78832	-492111		236.5	-1.72632	-458396		236.5	-3.4084	-967747
236.4	-1.85425	-492365		236.4	-1.82834	-503124		236.4	-1.7395	-461895		236.4	-3.43112	-974198
236.3	-1.86765	-495924		236.3	-1.84811	-508564		236.3	-1.76935	-469822		236.3	-3.4452	-978195
236.2	-1.93619	-514123		236.2	-1.87772	-516712		236.2	-1.7685	-469596		236.2	-3.46311	-983280
236.1	-1.98908	-528167		236.1	-1.89296	-520906		236.1	-1.7708	-470207		236.1	-3.5232	-1.00034e+06
236	-1.99822	-530594		236	-1.94434	-535045		236	-1.84247	-489237		236	-3.61214	-1.02559e+06
235.9	-2.03827	-541229		235.9	-2.02737	-557893		235.9	-1.86662	-495650		235.9	-3.63909	-1.03325e+06
235.8	-2.07386	-550679		235.8	-2.04923	-563909		235.8	-1.883	-499999		235.8	-3.66676	-1.0411e+06
235.7	-2.1361	-567206		235.7	-2.0508	-564341		235.7	-1.91243	-507814		235.7	-3.72005	-1.05623e+06
235.6	-2.14757	-570252		235.6	-2.16968	-597054		235.6	-1.91799	-509291		235.6	-3.80209	-1.07953e+06
235.5	-2.14957	-570783		235.5	-2.18707	-601840		235.5	-1.984	-526818		235.5	-3.87998	-1.10164e+06
235.4	-2.16	-573552		235.4	-2.26506	-623301		235.4	-2.05042	-544455		235.4	-3.99794	-1.13513e+06
235.3	-2.21249	-587490		235.3	-2.26535	-623381		235.3	-2.09418	-556075		235.3	-4.04613	-1.14882e+06
235.2	-2.24585	-596348		235.2	-2.26265	-622638		235.2	-2.15029	-570974		235.2	-4.07913	-1.15819e+06
235.1	-2.28236	-606043		235.1	-2.26804	-624121		235.1	-2.20278	-584912		235.1	-4.14689	-1.17743e+06
235	-2.3492	-623791		235	-2.32588	-640037		235	-2.23397	-593194		235	-4.19966	-1.19241e+06
234.9	-2.38836	-634189		234.9	-2.38968	-657594		234.9	-2.25292	-598226		234.9	-4.23529	-1.20253e+06
234.8	-2.38717	-633873		234.8	-2.4385	-671028		234.8	-2.33174	-619155		234.8	-4.32479	-1.22794e+06
234.7	-2.43539	-646678		234.7	-2.44649	-673227		234.7	-2.36372	-627647		234.7	-4.34794	-1.23451e+06
234.6	-2.43966	-647811		234.6	-2.47716	-681667		234.6	-2.42237	-643220		234.6	-4.35125	-1.23545e+06
234.5	-2.45058	-650711		234.5	-2.50188	-688469		234.5	-2.46746	-655193		234.5	-4.41669	-1.25403e+06
234.4	-2.47287	-656630		234.4	-2.5745	-708453		234.4	-2.526	-670738		234.4	-4.48202	-1.27258e+06
234.3	-2.52064	-669314		234.3	-2.60982	-718172		234.3	-2.6036	-691343		234.3	-4.56186	-1.29525e+06
234.2	-2.5565	-678836		234.2	-2.66274	-732735		234.2	-2.58637	-686768		234.2	-4.62397	-1.31288e+06
234.1	-2.55203	-677649		234.1	-2.69884	-742669		234.1	-2.6198	-695645		234.1	-4.71261	-1.33805e+06
234	-2.55874	-679431		234	-2.72967	-751153		234	-2.65261	-704357		234	-4.81218	-1.36632e+06
233.9	-2.6528	-704407		233.9	-2.7368	-753115		233.9	-2.69771	-716332		233.9	-4.86987	-1.3827e+06
233.8	-2.72797	-724367		233.8	-2.78455	-766255		233.8	-2.74366	-728534		233.8	-4.99695	-1.41878e+06
233.7	-2.79953	-743369		233.7	-2.81114	-773572		233.7	-2.77295	-736311		233.7	-5.06504	-1.43812e+06
233.6	-2.90025	-770113		233.6	-2.86361	-788010		233.6	-2.78745	-740161		233.6	-5.16072	-1.46528e+06
233.5	-2.95136	-783685		233.5	-2.88222	-793131		233.5	-2.82123	-749131		233.5	-5.2128	-1.48007e+06
233.4	-2.93392	-779054		233.4	-2.83221	-779370		233.4	-2.85336	-757663		233.4	-5.30625	-1.5066e+06
233.3	-2.98959	-793836		233.3	-2.89091	-795523		233.3	-2.92672	-777142		233.3	-5.30999	-1.50766e+06
233.2	-3.05672	-811661		233.2	-2.91435	-801973		233.2	-3.00948	-799118		233.2	-5.41648	-1.5379e+06
233.1	-3.12186	-828958		233.1	-2.93415	-807422		233.1	-3.08373	-818833		233.1	-5.48888	-1.55846e+06
233	-3.15394	-837477		233	-2.98091	-820289		233	-3.07566	-816691		233	-5.54644	-1.5748e+06
232.9	-3.14799	-835897		232.9	-3.04669	-838390		232.9	-3.05105	-810156		232.9	-5.63731	-1.6006e+06
232.8	-3.17316	-842580		232.8	-3.09467	-851594		232.8	-3.09126	-820833		232.8	-5.70563	-1.62e+06
232.7	-3.24468	-861571		232.7	-3.21009	-883355		232.7	-3.16517	-840459		232.7	-5.77891	-1.64081e+06
232.6	-3.34152	-887285		232.6	-3.30943	-910691		232.6	-3.21863	-854654		232.6	-5.81493	-1.65103e+06
232.5	-3.39466	-901396		232.5	-3.31346	-911800		232.5	-3.28142	-871327		232.5	-5.91787	-1.68026e+06
232.4	-3.44139	-913804		232.4	-3.34062	-919274		232.4	-3.29191	-874112		232.4	-5.95432	-1.69061e+06
232.3	-3.48514	-925421		232.3	-3.43289	-944665		232.3	-3.34761	-888902		232.3	-6.02073	-1.70947e+06
232.2	-3.55852	-944906		232.2	-3.50549	-964643		232.2	-3.43169	-911228		232.2	-6.08596	-1.72799e+06
232.1	-3.62266	-961937		232.1	-3.56738	-981674		232.1	-3.51387	-933050		232.1	-6.16878	-1.7515e+06
232	-3.68905	-979566		232	-3.60003	-990659		232	-3.59283	-954017		232	-6.26014	-1.77744e+06
231.9	-3.81395	-1.01273e+06		231.9	-3.58791	-987324		231.9	-3.59112	-953562		231.9	-6.35058	-1.80312e+06
231.8	-3.83395	-1.01804e+06		231.8	-3.64424	-1.00282e+06		231.8	-3.6321	-964444		231.8	-6.39693	-1.81628e+06
231.7	-3.88003	-1.03028e+06		231.7	-3.71034	-1.02101e+06		231.7	-3.65178	-969670		231.7	-6.491	-1.84299e+06
231.6	-3.91703	-1.0401e+06		231.6	-3.73863	-1.0288e+06		231.6	-3.70045	-982593		231.6	-6.57471	-1.86676e+06
231.5	-3.98993	-1.05946e+06		231.5	-3.79546	-1.04444e+06		231.5	-3.73351	-991372		231.5	-6.65749	-1.89026e+06
231.4	-4.04476	-1.07402e+06		231.4	-3.83451	-1.05518e+06		231.4	-3.82793	-1.01644e+06		231.4	-6.7168	-1.9071e+06
231.3	-4.11063	-1.09151e+06		231.3	-3.83095	-1.0542e+06		231.3	-3.84472	-1.0209e+06		231.3	-6.78002	-1.92505e+06
231.2	-4.18616	-1.11157e+06		231.2	-3.87806	-1.06717e+06		231.2	-3.88376	-1.03127e+06		231.2	-6.84133	-1.94246e+06
231.1	-4.2638	-1.13218e+06		231.1	-3.88068	-1.06789e+06		231.1	-3.97999	-1.05682e+06		231.1	-6.88	-1.95344e+06
231	-4.27651	-1.13556e+06		231	-3.94079	-1.08443e+06		231	-4.03896	-1.07248e+06		231	-6.95775	-1.97551e+06
230.9	-4.28798	-1.1386e+06		230.9	-3.96133	-1.09008e+06		230.9	-4.12076	-1.0942e+06		230.9	-7.00803	-1.98979e+06
230.8	-4.34735	-1.15437e+06		230.8	-3.9673	-1.09172e+06		230.8	-4.1644	-1.10579e+06		230.8	-7.10684	-2.01784e+06
230.7	-4.41037	-1.1711e+06		230.7	-4.06576	-1.11882e+06		230.7	-4.30659	-1.14354e+06		230.7	-7.19824	-2.0438e+06
230.6	-4.46102	-1.18455e+06		230.6	-4.13693	-1.1384e+06		230.6	-4.42495	-1.17497e+06		230.6	-7.2388	-2.05531e+06
230.5	-4.52803	-1.20234e+06		230.5	-4.16811	-1.14698e+06		230.5	-4.50764	-1.19693e+06		230.5	-7.3053	-2.07419e+06
230.4	-4.53553	-1.20433e+06		230.4	-4.21075	-1.15872e+06		230.4	-4.55087	-1.20841e+06		230.4	-7.35373	-2.08794e+06
230.3	-4.62576	-1.22829e+06		230.3	-4.24256	-1.16747e+06		230.3	-4.61381	-1.22512e+06		230.3	-7.44266	-2.11319e+06
230.2	-4.72984	-1.25593e+06		230.2	-4.29209	-1.1811e+06		230.2	-4.61547	-1.22556e+06		230.2	-7.51349	-2.1333e+06
230.1	-4.79803	-1.27404e+06		230.1	-4.38217	-1.20589e+06		230.1	-4.70588	-1.24957e+06		230.1	-7.63511	-2.16784e+06
230	-4.89797	-1.30057e+06		230	-4.41101	-1.21382e+06		230	-4.75225	-1.26188e+06		230	-7.70647	-2.1881e+06
229.9	-4.96135	-1.3174e+06		229.9	-4.46166	-1.22776e+06		229.9	-4.73535	-1.25739e+06		229.9	-7.80228	-2.2153e+06
229.8	-5.00501	-1.329e+06		229.8	-4.47616	-1.23175e+06		229.8	-4.8399	-1.28516e+06		229.8	-7.90091	-2.2433e+06
229.7	-5.07775	-1.34831e+06		229.7	-4.52511	-1.24522e+06		229.7	-4.89291	-1.29923e+06		229.7	-7.9414	-2.2548e+06
229.6	-5.18008	-1.37548e+06		229.6	-4.56766	-1.25693e+06		229.6	-4.94192	-1.31225e+06		229.6	-8.07844	-2.29371e+06
229.5	-5.26519	-1.39808e+06		229.5	-4.63423	-1.27525e+06		229.5	-5.02372	-1.33397e+06		229.5	-8.18267	-2.3233e+06
229.4	-5.32496	-1.41396e+06		229.4	-4.75781	-1.30926e+06		229.4	-5.16211	-1.37071e+06		229.4	-8.2466	-2.34146e+06
229.3	-5.40376	-1.43488e+06		229.3	-4.80928	-1.32342e+06		229.3	-5.25337	-1.39495e+06		229.3	-8.32554	-2.36387e+06
229.2	-5.45314	-1.44799e+06		229.2	-4.87154	-1.34055e+06		229.2	-5.37618	-1.42756e+06		229.2	-8.43866	-2.39599e+06
229.1	-5.48396	-1.45617e+06		229.1	-4.94369	-1.36041e+06		229.1	-5.51853	-1.46535e+06		229.1	-8.4752	-2.40636e+06
229	-5.58792	-1.48378e+06		229	-5.06624	-1.39413e+06		229	-5.57964	-1.48158e+06		229	-8.5575	-2.42973e+06
228.9	-5.63963	-1.49751e+06		228.9	-5.15575	-1.41876e+06		228.9	-5.61996	-1.49229e+06		228.9	-8.61777	-2.44684e+06
228.8	-5.71152	-1.5166e+06		228.8	-5.29561	-1.45725e+06		228.8	-5.69223	-1.51148e+06		228.8	-8.74288	-2.48236e+06
228.7	-5.75686	-1.52864e+06		228.7	-5.38348	-1.48143e+06		228.7	-5.83531	-1.54947e+06		228.7	-8.80516	-2.50005e+06
228.6	-5.80179	-1.54057e+06		228.6	-5.44141	-1.49737e+06		228.6	-5.95973	-1.58251e+06		228.6	-8.916	-2.53152e+06
228.5	-5.8393	-1.55053e+06		228.5	-5.49674	-1.5126e+06		228.5	-5.99584	-1.5921e+06		228.5	-9.01094	-2.55848e+06
228.4	-5.93817	-1.57678e+06		228.4	-5.56052	-1.53015e+06		228.4	-6.04721	-1.60574e+06		228.4	-9.0622	-2.57303e+06
228.3	-6.00078	-1.59341e+06		228.3	-5.63874	-1.55167e+06		228.3	-6.073	-1.61258e+06		228.3	-9.08355	-2.57909e+06
228.2	-6.09942	-1.6196e+06		228.2	-5.65597	-1.55641e+06		228.2	-6.15231	-1.63364e+06		228.2	-9.18917	-2.60908e+06
228.1	-6.12922	-1.62751e+06		228.1	-5.65804	-1.55698e+06		228.1	-6.2188	-1.6513e+06		228.1	-9.23709	-2.62269e+06
228	-6.16719	-1.6376e+06		228	-5.67272	-1.56102e+06		228	-6.30856	-1.67513e+06		228	-9.30186	-2.64108e+06
227.9	-6.17781	-1.64042e+06		227.9	-5.68859	-1.56539e+06		227.9	-6.36894	-1.69117e+06		227.9	-9.36272	-2.65836e+06
227.8	-6.31505	-1.67686e+06		227.8	-5.77287	-1.58858e+06		227.8	-6.40035	-1.69951e+06		227.8	-9.43872	-2.67993e+06
227.7	-6.37301	-1.69225e+06		227.7	-5.79657	-1.5951e+06		227.7	-6.48079	-1.72087e+06		227.7	-9.52158	-2.70346e+06
227.6	-6.51358	-1.72957e+06		227.6	-5.84257	-1.60776e+06		227.6	-6.58707	-1.74909e+06		227.6	-9.6371	-2.73626e+06
227.5	-6.60236	-1.75315e+06		227.5	-5.86578	-1.61415e+06		227.5	-6.70985	-1.78169e+06		227.5	-9.7327	-2.7634e+06
227.4	-6.69093	-1.77667e+06		227.4	-5.95774	-1.63946e+06		227.4	-6.85778	-1.82097e+06		227.4	-9.81868	-2.78782e+06
227.3	-6.82641	-1.81264e+06		227.3	-5.98143	-1.64597e+06		227.3	-6.93388	-1.84118e+06		227.3	-9.88308	-2.8061e+06
227.2	-6.98819	-1.8556e+06		227.2	-6.02913	-1.6591e+06		227.2	-7.03342	-1.86761e+06		227.2	-9.96714	-2.82997e+06
227.1	-7.11643	-1.88965e+06		227.1	-6.1622	-1.69572e+06		227.1	-7.15066	-1.89874e+06		227.1	-10.0078	-2.84151e+06
227	-7.25096	-1.92537e+06		227	-6.20954	-1.70875e+06		227	-7.23873	-1.92212e+06		227	-10.0705	-2.85932e+06
226.9	-7.38795	-1.96175e+06		226.9	-6.30937	-1.73622e+06		226.9	-7.31552	-1.94252e+06		226.9	-10.1328	-2.877e+06
226.8	-7.49037	-1.98894e+06		226.8	-6.44368	-1.77318e+06		226.8	-7.4471	-1.97745e+06		226.8	-10.2141	-2.90009e+06
226.7	-7.5717	-2.01054e+06		226.7	-6.54496	-1.80105e+06		226.7	-7.53256	-2.00015e+06		226.7	-10.2779	-2.9182e+06
226.6	-7.64771	-2.03072e+06		226.6	-6.63426	-1.82562e+06		226.6	-7.60109	-2.01834e+06		226.6	-10.365	-2.94293e+06
226.5	-7.71516	-2.04863e+06		226.5	-6.70259	-1.84442e+06		226.5	-7.69922	-2.0444e+06		226.5	-10.4364	-2.96321e+06
226.4	-7.75536	-2.05931e+06		226.4	-6.77858	-1.86533e+06		226.4	-7.79587	-2.07006e+06		226.4	-10.5098	-2.98405e+06
226.3	-7.7731	-2.06402e+06		226.3	-6.80761	-1.87332e+06		226.3	-7.84588	-2.08334e+06		226.3	-10.5927	-3.00758e+06
226.2	-7.82635	-2.07816e+06		226.2	-6.88144	-1.89364e+06		226.2	-7.90804	-2.09985e+06		226.2	-10.6841	-3.03354e+06
226.1	-7.84819	-2.08396e+06		226.1	-6.98567	-1.92232e+06		226.1	-8.03139	-2.1326e+06		226.1	-10.7505	-3.05239e+06
226	-7.89513	-2.09642e+06		226	-7.0266	-1.93358e+06		226	-8.05951	-2.14007e+06		226	-10.7914	-3.064e+06
225.9	-7.97892	-2.11867e+06		225.9	-7.05359	-1.94101e+06		225.9	-8.15767	-2.16613e+06		225.9	-10.888	-3.09143e+06
225.8	-8.09672	-2.14995e+06		225.8	-7.08456	-1.94953e+06		225.8	-8.29324	-2.20213e+06		225.8	-10.9185	-3.10009e+06
225.7	-8.21103	-2.1803e+06		225.7	-7.2187	-1.98645e+06		225.7	-8.38291	-2.22594e+06		225.7	-10.9677	-3.11406e+06
225.6	-8.3003	-2.20401e+06		225.6	-7.31671	-2.01342e+06		225.6	-8.50202	-2.25757e+06		225.6	-11.0311	-3.13206e+06
225.5	-8.45108	-2.24404e+06		225.5	-7.48714	-2.06032e+06		225.5	-8.5661	-2.27459e+06		225.5	-11.1291	-3.15988e+06
225.4	-8.5274	-2.26431e+06		225.4	-7.52357	-2.07034e+06		225.4	-8.66065	-2.29969e+06		225.4	-11.1523	-3.16647e+06
225.3	-8.63501	-2.29288e+06		225.3	-7.58602	-2.08753e+06		225.3	-8.8017	-2.33715e+06		225.3	-11.1997	-3.17993e+06
225.2	-8.73941	-2.32061e+06		225.2	-7.63927	-2.10218e+06		225.2	-8.85825	-2.35216e+06		225.2	-11.2006	-3.18019e+06
225.1	-8.85939	-2.35246e+06		225.1	-7.73192	-2.12768e+06		225.1	-8.93443	-2.37239e+06		225.1	-11.2492	-3.19398e+06
225	-8.88555	-2.35941e+06		225	-7.81857	-2.15152e+06		225	-8.97379	-2.38284e+06		225	-11.2952	-3.20704e+06
224.9	-8.9537	-2.37751e+06		224.9	-7.82814	-2.15415e+06		224.9	-9.03033	-2.39785e+06		224.9	-11.3096	-3.21113e+06
224.8	-9.04383	-2.40144e+06		224.8	-7.91511	-2.17809e+06		224.8	-9.14643	-2.42868e+06		224.8	-11.3334	-3.21789e+06
224.7	-9.05701	-2.40494e+06		224.7	-7.90096	-2.17419e+06		224.7	-9.26453	-2.46004e+06		224.7	-11.358	-3.22488e+06
224.6	-9.13317	-2.42516e+06		224.6	-7.93057	-2.18234e+06		224.6	-9.31244	-2.47276e+06		224.6	-11.3915	-3.23439e+06
224.5	-9.21756	-2.44757e+06		224.5	-8.03324	-2.21059e+06		224.5	-9.4657	-2.51346e+06		224.5	-11.4752	-3.25815e+06
224.4	-9.27049	-2.46163e+06		224.4	-8.06047	-2.21809e+06		224.4	-9.4999	-2.52254e+06		224.4	-11.6026	-3.29432e+06
224.3	-9.32862	-2.47706e+06		224.3	-8.12988	-2.23719e+06		224.3	-9.57497	-2.54247e+06		224.3	-11.6419	-3.30548e+06
224.2	-9.44654	-2.50837e+06		224.2	-8.21955	-2.26186e+06		224.2	-9.67277	-2.56844e+06		224.2	-11.7362	-3.33226e+06
224.1	-9.58624	-2.54547e+06		224.1	-8.28946	-2.2811e+06		224.1	-9.83742	-2.61216e+06		224.1	-11.7991	-3.35012e+06
224	-9.7038	-2.57668e+06		224	-8.34005	-2.29502e+06		224	-9.97967	-2.64994e+06		224	-11.871	-3.37053e+06
223.9	-9.77503	-2.5956e+06		223.9	-8.33764	-2.29436e+06		223.9	-10.0652	-2.67265e+06		223.9	-11.9653	-3.39731e+06
223.8	-9.8559	-2.61707e+06		223.8	-8.42906	-2.31951e+06		223.8	-10.1969	-2.70762e+06		223.8	-12.0033	-3.4081e+06
223.7	-9.97672	-2.64915e+06		223.7	-8.48312	-2.33439e+06		223.7	-10.2054	-2.70988e+06		223.7	-12.0797	-3.42979e+06
223.6	-10.0408	-2.66617e+06		223.6	-8.54866	-2.35243e+06		223.6	-10.2718	-2.72751e+06		223.6	-12.1105	-3.43853e+06
223.5	-10.0838	-2.67759e+06		223.5	-8.5758	-2.35989e+06		223.5	-10.4035	-2.76248e+06		223.5	-12.1886	-3.46071e+06
223.4	-10.0942	-2.68035e+06		223.4	-8.67989	-2.38854e+06		223.4	-10.4892	-2.78523e+06		223.4	-12.2723	-3.48447e+06
223.3	-10.1637	-2.6988e+06		223.3	-8.69537	-2.3928e+06		223.3	-10.5788	-2.80903e+06		223.3	-12.3158	-3.49682e+06
223.2	-10.2023	-2.70905e+06		223.2	-8.78628	-2.41781e+06		223.2	-10.632	-2.82315e+06		223.2	-12.3259	-3.49969e+06
223.1	-10.2836	-2.73064e+06		223.1	-8.85053	-2.4355e+06		223.1	-10.6909	-2.83879e+06		223.1	-12.2977	-3.49168e+06
223	-10.3764	-2.75528e+06		223	-8.88499	-2.44498e+06		223	-10.7791	-2.86221e+06		223	-12.3327	-3.50162e+06
222.9	-10.4389	-2.77188e+06		222.9	-8.9658	-2.46722e+06		222.9	-10.9351	-2.90363e+06		222.9	-12.3269	-3.49998e+06
222.8	-10.533	-2.79686e+06		222.8	-9.06506	-2.49453e+06		222.8	-11.0331	-2.92966e+06		222.8	-12.3462	-3.50546e+06
222.7	-10.5736	-2.80764e+06		222.7	-9.09763	-2.50349e+06		222.7	-11.0736	-2.94041e+06		222.7	-12.3192	-3.49779e+06
222.6	-10.7348	-2.85045e+06		222.6	-9.16052	-2.5208e+06		222.6	-11.2179	-2.97873e+06		222.6	-12.2984	-3.49188e+06
222.5	-10.8087	-2.87007e+06		222.5	-9.19443	-2.53013e+06		222.5	-11.3237	-3.00682e+06		222.5	-12.2952	-3.49097e+06
222.4	-10.9138	-2.89798e+06		222.4	-9.26366	-2.54918e+06		222.4	-11.4401	-3.03773e+06		222.4	-12.3424	-3.50438e+06
222.3	-10.9951	-2.91957e+06		222.3	-9.35936	-2.57552e+06		222.3	-11.5245	-3.06014e+06		222.3	-12.3677	-3.51156e+06
222.2	-11.1277	-2.95478e+06		222.2	-9.47603	-2.60762e+06		222.2	-11.5997	-3.08011e+06		222.2	-12.4356	-3.53084e+06
222.1	-11.1682	-2.96553e+06		222.1	-9.51038	-2.61707e+06		222.1	-11.6901	-3.10411e+06		222.1	-12.4488	-3.53459e+06
222	-11.2558	-2.98879e+06		222	-9.58675	-2.63809e+06		222	-11.7365	-3.11643e+06		222	-12.434	-3.53038e+06
221.9	-11.3469	-3.01298e+06		221.9	-9.70395	-2.67034e+06		221.9	-11.8045	-3.13449e+06		221.9	-12.4596	-3.53765e+06
221.8	-11.3529	-3.01457e+06		221.8	-9.75128	-2.68336e+06		221.8	-11.8224	-3.13924e+06		221.8	-12.5163	-3.55375e+06
221.7	-11.3915	-3.02482e+06		221.7	-9.85914	-2.71305e+06		221.7	-11.895	-3.15852e+06		221.7	-12.4971	-3.5483e+06
221.6	-11.5153	-3.0577e+06		221.6	-9.97195	-2.74409e+06		221.6	-11.9298	-3.16776e+06		221.6	-12.5652	-3.56764e+06
221.5	-11.5483	-3.06646e+06		221.5	-10.0643	-2.7695e+06		221.5	-12.0133	-3.18993e+06		221.5	-12.5837	-3.57289e+06
221.4	-11.6335	-3.08908e+06		221.4	-10.1029	-2.78012e+06		221.4	-12.0844	-3.20881e+06		221.4	-12.5947	-3.57601e+06
221.3	-11.6883	-3.10363e+06		221.3	-10.1454	-2.79182e+06		221.3	-12.1666	-3.23064e+06		221.3	-12.6784	-3.59978e+06
221.2	-11.7705	-3.12546e+06		221.2	-10.1937	-2.80511e+06		221.2	-12.2808	-3.26096e+06		221.2	-12.7371	-3.61644e+06
221.1	-11.8788	-3.15422e+06		221.1	-10.2625	-2.82404e+06		221.1	-12.3949	-3.29126e+06		221.1	-12.7975	-3.63359e+06
221	-11.979	-3.18083e+06		221	-10.3345	-2.84386e+06		221	-12.4777	-3.31325e+06		221	-12.7869	-3.63058e+06
220.9	-12.1102	-3.21566e+06		220.9	-10.3627	-2.85162e+06		220.9	-12.5815	-3.34081e+06		220.9	-12.7956	-3.63305e+06
220.8	-12.1927	-3.23757e+06		220.8	-10.5026	-2.89011e+06		220.8	-12.7155	-3.37639e+06		220.8	-12.8203	-3.64007e+06
220.7	-12.3275	-3.27336e+06		220.7	-10.4797	-2.88381e+06		220.7	-12.7488	-3.38523e+06		220.7	-12.7897	-3.63138e+06
220.6	-12.2992	-3.26585e+06		220.6	-10.4899	-2.88662e+06		220.6	-12.8046	-3.40005e+06		220.6	-12.8022	-3.63493e+06
220.5	-12.4439	-3.30427e+06		220.5	-10.5382	-2.89991e+06		220.5	-12.8823	-3.42068e+06		220.5	-12.7868	-3.63055e+06
220.4	-12.4687	-3.31086e+06		220.4	-10.5857	-2.91298e+06		220.4	-12.9298	-3.43329e+06		220.4	-12.7869	-3.63058e+06
220.3	-12.5045	-3.32036e+06		220.3	-10.6414	-2.92831e+06		220.3	-13.012	-3.45512e+06		220.3	-12.8071	-3.63632e+06
220.2	-12.5965	-3.34479e+06		220.2	-10.639	-2.92765e+06		220.2	-13.1311	-3.48675e+06		220.2	-12.8701	-3.65421e+06
220.1	-12.6468	-3.35815e+06		220.1	-10.6843	-2.94011e+06		220.1	-13.2972	-3.53085e+06		220.1	-12.9553	-3.6784e+06
220	-12.6411	-3.35663e+06		220	-10.6369	-2.92707e+06		220	-13.337	-3.54142e+06		220	-12.9661	-3.68146e+06
219.9	-12.6553	-3.36041e+06		219.9	-10.6917	-2.94215e+06		219.9	-13.3655	-3.54899e+06		219.9	-13.0014	-3.69149e+06
219.8	-12.7112	-3.37525e+06		219.8	-10.7693	-2.9635e+06		219.8	-13.4401	-3.5688e+06		219.8	-12.9989	-3.69078e+06
219.7	-12.6872	-3.36888e+06		219.7	-10.8166	-2.97652e+06		219.7	-13.5272	-3.59192e+06		219.7	-13.0294	-3.69944e+06
219.6	-12.7258	-3.37913e+06		219.6	-10.908	-3.00167e+06		219.6	-13.6157	-3.61542e+06		219.6	-13.0274	-3.69887e+06
219.5	-12.7613	-3.38855e+06		219.5	-10.9849	-3.02283e+06		219.5	-13.732	-3.64631e+06		219.5	-13.0272	-3.69881e+06
219.4	-12.7705	-3.39099e+06		219.4	-11.0049	-3.02834e+06		219.4	-13.7162	-3.64211e+06		219.4	-12.9756	-3.68416e+06
219.3	-12.7945	-3.39737e+06		219.3	-11.034	-3.03634e+06		219.3	-13.6921	-3.63571e+06		219.3	-12.9145	-3.66681e+06
219.2	-12.8264	-3.40584e+06		219.2	-11.107	-3.05643e+06		219.2	-13.7091	-3.64022e+06		219.2	-12.8588	-3.651e+06
219.1	-12.8812	-3.42039e+06		219.1	-11.2005	-3.08216e+06		219.1	-13.7815	-3.65945e+06		219.1	-12.8874	-3.65912e+06
219	-12.9932	-3.45013e+06		219	-11.2737	-3.10231e+06		219	-13.9083	-3.69312e+06		219	-12.9208	-3.6686e+06
218.9	-13.0711	-3.47081e+06		218.9	-11.268	-3.10074e+06		218.9	-13.934	-3.69994e+06		218.9	-12.955	-3.67831e+06
218.8	-13.1158	-3.48268e+06		218.8	-11.3399	-3.12052e+06		218.8	-14.0395	-3.72796e+06		218.8	-12.9103	-3.66562e+06
218.7	-13.1713	-3.49742e+06		218.7	-11.2834	-3.10497e+06		218.7	-14.0626	-3.73409e+06		218.7	-12.8966	-3.66173e+06
218.6	-13.3144	-3.53542e+06		218.6	-11.303	-3.11037e+06		218.6	-14.1132	-3.74753e+06		218.6	-12.9101	-3.66556e+06
218.5	-13.4127	-3.56152e+06		218.5	-11.3767	-3.13065e+06		218.5	-14.1343	-3.75313e+06		218.5	-13.0027	-3.69186e+06
218.4	-13.466	-3.57567e+06		218.4	-11.4043	-3.13824e+06		218.4	-14.2992	-3.79692e+06		218.4	-13.0496	-3.70517e+06
218.3	-13.4916	-3.58247e+06		218.3	-11.4371	-3.14727e+06		218.3	-14.2928	-3.79522e+06		218.3	-13.0873	-3.71588e+06
218.2	-13.4985	-3.5843e+06		218.2	-11.4815	-3.15949e+06		218.2	-14.3499	-3.81038e+06		218.2	-13.033	-3.70046e+06
218.1	-13.5193	-3.58983e+06		218.1	-11.4762	-3.15803e+06		218.1	-14.3052	-3.79851e+06		218.1	-13.0536	-3.70631e+06
218	-13.6059	-3.61282e+06		218	-11.4939	-3.1629e+06		218	-14.3979	-3.82312e+06		218	-13.0968	-3.71857e+06
217.9	-13.6306	-3.61938e+06		217.9	-11.5458	-3.17718e+06		217.9	-14.4607	-3.8398e+06		217.9	-13.0837	-3.71485e+06
217.8	-13.5958	-3.61014e+06		217.8	-11.6155	-3.19636e+06		217.8	-14.4145	-3.82753e+06		217.8	-13.0145	-3.69521e+06
217.7	-13.628	-3.61869e+06		217.7	-11.5843	-3.18778e+06		217.7	-14.4193	-3.82881e+06		217.7	-12.9935	-3.68924e+06
217.6	-13.6755	-3.6313e+06		217.6	-11.5851	-3.188e+06		217.6	-14.433	-3.83244e+06		217.6	-12.966	-3.68143e+06
217.5	-13.7555	-3.65255e+06		217.5	-11.6133	-3.19576e+06		217.5	-14.501	-3.8505e+06		217.5	-13.0036	-3.69211e+06
217.4	-13.7692	-3.65618e+06		217.4	-11.6629	-3.20941e+06		217.4	-14.5749	-3.87012e+06		217.4	-12.9192	-3.66815e+06
217.3	-13.7634	-3.65464e+06		217.3	-11.6444	-3.20431e+06		217.3	-14.551	-3.86378e+06		217.3	-12.9889	-3.68794e+06
217.2	-13.7736	-3.65735e+06		217.2	-11.7265	-3.22691e+06		217.2	-14.565	-3.86749e+06		217.2	-12.9746	-3.68388e+06
217.1	-13.7907	-3.66189e+06		217.1	-11.6869	-3.21601e+06		217.1	-14.6106	-3.8796e+06		217.1	-12.9617	-3.68021e+06
217	-13.8131	-3.66784e+06		217	-11.7423	-3.23125e+06		217	-14.6409	-3.88765e+06		217	-13.0555	-3.70685e+06
216.9	-13.8465	-3.67671e+06		216.9	-11.7304	-3.22798e+06		216.9	-14.6858	-3.89957e+06		216.9	-12.9839	-3.68652e+06
216.8	-13.8155	-3.66848e+06		216.8	-11.7314	-3.22826e+06		216.8	-14.714	-3.90706e+06		216.8	-13.0155	-3.69549e+06
216.7	-13.8158	-3.66856e+06		216.7	-11.7494	-3.23321e+06		216.7	-14.6921	-3.90124e+06		216.7	-13.0046	-3.69239e+06
216.6	-13.8572	-3.67955e+06		216.6	-11.8209	-3.25288e+06		216.6	-14.7196	-3.90855e+06		216.6	-13.0804	-3.71392e+06
216.5	-13.8636	-3.68125e+06		216.5	-11.7984	-3.24669e+06		216.5	-14.7854	-3.92602e+06		216.5	-13.115	-3.72374e+06
216.4	-13.9108	-3.69378e+06		216.4	-11.8184	-3.2522e+06		216.4	-14.7636	-3.92023e+06		216.4	-13.1187	-3.72479e+06
216.3	-13.9804	-3.71226e+06		216.3	-11.8282	-3.25489e+06		216.3	-14.7977	-3.92928e+06		216.3	-13.1323	-3.72865e+06
216.2	-13.9928	-3.71556e+06		216.2	-11.8464	-3.2599e+06		216.2	-14.8008	-3.93011e+06		216.2	-13.176	-3.74106e+06
216.1	-13.9522	-3.70478e+06		216.1	-11.8194	-3.25247e+06		216.1	-14.805	-3.93122e+06		216.1	-13.1314	-3.7284e+06
216	-14.0217	-3.72323e+06		216	-11.9582	-3.29067e+06		216	-14.9293	-3.96423e+06		216	-13.1524	-3.73436e+06
215.9	-13.9891	-3.71457e+06		215.9	-11.9688	-3.29358e+06		215.9	-15.0042	-3.98412e+06		215.9	-13.1792	-3.74197e+06
215.8	-13.958	-3.70632e+06		215.8	-11.962	-3.29171e+06		215.8	-14.9622	-3.97296e+06		215.8	-13.1779	-3.7416e+06
215.7	-13.9977	-3.71686e+06		215.7	-11.9542	-3.28957e+06		215.7	-14.9204	-3.96187e+06		215.7	-13.2116	-3.75117e+06
215.6	-13.9384	-3.70111e+06		215.6	-12.0202	-3.30773e+06		215.6	-14.9651	-3.97373e+06		215.6	-13.1714	-3.73975e+06
215.5	-14.004	-3.71853e+06		215.5	-12.0277	-3.30979e+06		215.5	-14.9405	-3.9672e+06		215.5	-13.1505	-3.73382e+06
215.4	-14.0159	-3.72169e+06		215.4	-12.0501	-3.31596e+06		215.4	-14.9878	-3.97976e+06		215.4	-13.0699	-3.71094e+06
215.3	-13.996	-3.71641e+06		215.3	-12.1229	-3.33599e+06		215.3	-15.0299	-3.99094e+06		215.3	-13.1313	-3.72837e+06
215.2	-14.0056	-3.71896e+06		215.2	-11.9911	-3.29972e+06		215.2	-14.917	-3.96096e+06		215.2	-13.1346	-3.72931e+06
215.1	-13.9394	-3.70138e+06		215.1	-11.9482	-3.28791e+06		215.1	-14.8991	-3.95621e+06		215.1	-13.198	-3.74731e+06
215	-13.998	-3.71694e+06		215	-12.0255	-3.30919e+06		215	-14.897	-3.95565e+06		215	-13.1739	-3.74046e+06
214.9	-13.9805	-3.71229e+06		214.9	-12.0107	-3.30511e+06		214.9	-14.926	-3.96335e+06		214.9	-13.2251	-3.755e+06
214.8	-13.9676	-3.70887e+06		214.8	-12.0477	-3.31529e+06		214.8	-14.8457	-3.94203e+06		214.8	-13.2005	-3.74802e+06
214.7	-14.0373	-3.72737e+06		214.7	-11.9324	-3.28357e+06		214.7	-14.8892	-3.95358e+06		214.7	-13.234	-3.75753e+06
214.6	-14.0257	-3.72429e+06		214.6	-11.8045	-3.24837e+06		214.6	-14.9143	-3.96025e+06		214.6	-13.3119	-3.77965e+06
214.5	-14.0113	-3.72047e+06		214.5	-11.7439	-3.2317e+06		214.5	-14.8369	-3.93969e+06		214.5	-13.287	-3.77258e+06
214.4	-14.0011	-3.71776e+06		214.4	-11.7803	-3.24171e+06		214.4	-14.8231	-3.93603e+06		214.4	-13.2391	-3.75898e+06
214.3	-14.0106	-3.72028e+06		214.3	-11.7259	-3.22674e+06		214.3	-14.8224	-3.93584e+06		214.3	-13.2618	-3.76542e+06
214.2	-13.9856	-3.71364e+06		214.2	-11.6253	-3.19906e+06		214.2	-14.793	-3.92804e+06		214.2	-13.2761	-3.76948e+06
214.1	-13.9183	-3.69577e+06		214.1	-11.6042	-3.19325e+06		214.1	-14.7951	-3.92859e+06		214.1	-13.1887	-3.74467e+06
214	-13.9135	-3.6945e+06		214	-11.5203	-3.17016e+06		214	-14.8043	-3.93104e+06		214	-13.2066	-3.74975e+06
213.9	-13.8009	-3.6646e+06		213.9	-11.5823	-3.18723e+06		213.9	-14.7621	-3.91983e+06		213.9	-13.1963	-3.74682e+06
213.8	-13.7282	-3.6453e+06		213.8	-11.6016	-3.19254e+06		213.8	-14.7186	-3.90828e+06		213.8	-13.175	-3.74078e+06
213.7	-13.6685	-3.62944e+06		213.7	-11.5151	-3.16873e+06		213.7	-14.702	-3.90387e+06		213.7	-13.2209	-3.75381e+06
213.6	-13.6798	-3.63244e+06		213.6	-11.4691	-3.15608e+06		213.6	-14.5939	-3.87517e+06		213.6	-13.2651	-3.76636e+06
213.5	-13.6995	-3.63768e+06		213.5	-11.4766	-3.15814e+06		213.5	-14.5491	-3.86327e+06		213.5	-13.2532	-3.76298e+06
213.4	-13.7066	-3.63956e+06		213.4	-11.4715	-3.15674e+06		213.4	-14.4352	-3.83303e+06		213.4	-13.2867	-3.77249e+06
213.3	-13.7648	-3.65501e+06		213.3	-11.4317	-3.14578e+06		213.3	-14.3576	-3.81242e+06		213.3	-13.3084	-3.77865e+06
213.2	-13.7027	-3.63853e+06		213.2	-11.4499	-3.15079e+06		213.2	-14.3523	-3.81102e+06		213.2	-13.358	-3.79274e+06
213.1	-13.5857	-3.60746e+06		213.1	-11.3953	-3.13577e+06		213.1	-14.4061	-3.8253e+06		213.1	-13.3938	-3.8029e+06
213	-13.5484	-3.59755e+06		213	-11.3266	-3.11686e+06		213	-14.2795	-3.79168e+06		213	-13.5017	-3.83354e+06
212.9	-13.5519	-3.59848e+06		212.9	-11.3812	-3.13189e+06		212.9	-14.2511	-3.78414e+06		212.9	-13.6356	-3.87155e+06
212.8	-13.5346	-3.59389e+06		212.8	-11.3484	-3.12286e+06		212.8	-14.257	-3.78571e+06		212.8	-13.6841	-3.88533e+06
212.7	-13.4257	-3.56497e+06		212.7	-11.3642	-3.12721e+06		212.7	-14.1416	-3.75507e+06		212.7	-13.6327	-3.87073e+06
212.6	-13.4231	-3.56428e+06		212.6	-11.3772	-3.13079e+06		212.6	-14.06	-3.7334e+06		212.6	-13.7371	-3.90037e+06
212.5	-13.2898	-3.52889e+06		212.5	-11.3305	-3.11794e+06		212.5	-14.0576	-3.73276e+06		212.5	-13.7359	-3.90003e+06
212.4	-13.2592	-3.52076e+06		212.4	-11.196	-3.08092e+06		212.4	-13.9758	-3.71104e+06		212.4	-13.7481	-3.9035e+06
212.3	-13.4168	-3.56261e+06		212.3	-11.1997	-3.08194e+06		212.3	-13.8803	-3.68568e+06		212.3	-13.7773	-3.91179e+06
212.2	-13.3222	-3.53749e+06		212.2	-11.1836	-3.07751e+06		212.2	-13.8469	-3.67682e+06		212.2	-13.7685	-3.90929e+06
212.1	-13.3248	-3.53818e+06		212.1	-11.1191	-3.05976e+06		212.1	-13.7209	-3.64336e+06		212.1	-13.8132	-3.92198e+06
212	-13.2149	-3.509e+06		212	-11.0773	-3.04826e+06		212	-13.6961	-3.63677e+06		212	-13.8121	-3.92167e+06
211.9	-13.1303	-3.48653e+06		211.9	-11.0028	-3.02776e+06		211.9	-13.5611	-3.60093e+06		211.9	-13.8386	-3.92919e+06
211.8	-12.9585	-3.44092e+06		211.8	-10.8683	-2.99075e+06		211.8	-13.5828	-3.60669e+06		211.8	-13.8545	-3.93371e+06
211.7	-12.8274	-3.4061e+06		211.7	-10.7895	-2.96906e+06		211.7	-13.4506	-3.57158e+06		211.7	-13.9634	-3.96463e+06
211.6	-12.773	-3.39166e+06		211.6	-10.7851	-2.96785e+06		211.6	-13.3604	-3.54763e+06		211.6	-14.0034	-3.97598e+06
211.5	-12.6645	-3.36285e+06		211.5	-10.7449	-2.95679e+06		211.5	-13.249	-3.51805e+06		211.5	-13.984	-3.97048e+06
211.4	-12.6309	-3.35393e+06		211.4	-10.6949	-2.94303e+06		211.4	-13.1272	-3.48571e+06		211.4	-14.0267	-3.9826e+06
211.3	-12.5414	-3.33016e+06		211.3	-10.5952	-2.91559e+06		211.3	-12.9425	-3.43667e+06		211.3	-13.9376	-3.9573e+06
211.2	-12.5952	-3.34445e+06		211.2	-10.5385	-2.89999e+06		211.2	-12.8054	-3.40026e+06		211.2	-13.9838	-3.97042e+06
211.1	-12.4684	-3.31078e+06		211.1	-10.5497	-2.90307e+06		211.1	-12.6619	-3.36216e+06		211.1	-14.0174	-3.97996e+06
211	-12.4055	-3.29408e+06		211	-10.4822	-2.8845e+06		211	-12.4998	-3.31912e+06		211	-14.1697	-4.0232e+06
210.9	-12.3789	-3.28701e+06		210.9	-10.3866	-2.85819e+06		210.9	-12.4646	-3.30977e+06		210.9	-14.2166	-4.03652e+06
210.8	-12.2809	-3.26099e+06		210.8	-10.3554	-2.84961e+06		210.8	-12.3789	-3.28701e+06		210.8	-14.3031	-4.06108e+06
210.7	-12.1983	-3.23906e+06		210.7	-10.2753	-2.82756e+06		210.7	-12.2786	-3.26038e+06		210.7	-14.3406	-4.07173e+06
210.6	-12.1124	-3.21625e+06		210.6	-10.1987	-2.80649e+06		210.6	-12.1408	-3.22379e+06		210.6	-14.4676	-4.10778e+06
210.5	-12.0673	-3.20427e+06		210.5	-10.1932	-2.80497e+06		210.5	-12.0929	-3.21107e+06		210.5	-14.6913	-4.1713e+06
210.4	-12.0079	-3.1885e+06		210.4	-10.0542	-2.76672e+06		210.4	-12.0187	-3.19137e+06		210.4	-14.7628	-4.1916e+06
210.3	-11.8878	-3.15661e+06		210.3	-9.97178	-2.74404e+06		210.3	-11.9671	-3.17767e+06		210.3	-14.7102	-4.17667e+06
210.2	-11.9108	-3.16272e+06		210.2	-9.87329	-2.71694e+06		210.2	-11.901	-3.16011e+06		210.2	-14.8239	-4.20895e+06
210.1	-11.7602	-3.12273e+06		210.1	-9.90026	-2.72436e+06		210.1	-11.7375	-3.1167e+06		210.1	-14.89	-4.22772e+06
210	-11.7225	-3.11272e+06		210	-9.85978	-2.71322e+06		210	-11.5855	-3.07634e+06		210	-14.8906	-4.22789e+06
209.9	-11.5889	-3.07724e+06		209.9	-9.71159	-2.67244e+06		209.9	-11.5048	-3.05491e+06		209.9	-15.0404	-4.27042e+06
209.8	-11.4898	-3.05093e+06		209.8	-9.6194	-2.64707e+06		209.8	-11.3214	-3.00621e+06		209.8	-15.0711	-4.27914e+06
209.7	-11.3221	-3.0064e+06		209.7	-9.53641	-2.62424e+06		209.7	-11.2224	-2.97992e+06		209.7	-15.0942	-4.28569e+06
209.6	-11.1242	-2.95385e+06		209.6	-9.41002	-2.58946e+06		209.6	-11.0594	-2.93664e+06		209.6	-15.1896	-4.31278e+06
209.5	-11.0261	-2.9278e+06		209.5	-9.42537	-2.59368e+06		209.5	-10.8477	-2.88043e+06		209.5	-15.3645	-4.36244e+06
209.4	-10.8684	-2.88592e+06		209.4	-9.30844	-2.5615e+06		209.4	-10.6495	-2.8278e+06		209.4	-15.4662	-4.39132e+06
209.3	-10.7366	-2.85093e+06		209.3	-9.19514	-2.53033e+06		209.3	-10.3778	-2.75565e+06		209.3	-15.4616	-4.39001e+06
209.2	-10.6545	-2.82913e+06		209.2	-9.07906	-2.49838e+06		209.2	-10.249	-2.72145e+06		209.2	-15.4991	-4.40066e+06
209.1	-10.6353	-2.82403e+06		209.1	-8.96986	-2.46833e+06		209.1	-10.0085	-2.65759e+06		209.1	-15.4932	-4.39898e+06
209	-10.5387	-2.79838e+06		209	-8.97903	-2.47086e+06		209	-10.1207	-2.68738e+06		209	-15.5492	-4.41488e+06
208.9	-10.4297	-2.76943e+06		208.9	-8.83462	-2.43112e+06		208.9	-9.96231	-2.64533e+06		208.9	-15.5633	-4.41889e+06
208.8	-10.4493	-2.77464e+06		208.8	-8.78171	-2.41656e+06		208.8	-9.95865	-2.64435e+06		208.8	-15.5396	-4.41216e+06
208.7	-10.3963	-2.76057e+06		208.7	-8.56217	-2.35614e+06		208.7	-9.80127	-2.60257e+06		208.7	-15.6214	-4.43538e+06
208.6	-10.274	-2.72809e+06		208.6	-8.47657	-2.33259e+06		208.6	-9.84457	-2.61406e+06		208.6	-15.6189	-4.43467e+06
208.5	-10.18	-2.70313e+06		208.5	-8.3866	-2.30783e+06		208.5	-9.77781	-2.59634e+06		208.5	-15.7337	-4.46727e+06
208.4	-10.0262	-2.66229e+06		208.4	-8.3621	-2.30109e+06		208.4	-9.514	-2.52629e+06		208.4	-15.7286	-4.46582e+06
208.3	-9.86281	-2.61891e+06		208.3	-8.26039	-2.2731e+06		208.3	-9.45595	-2.51087e+06		208.3	-15.8061	-4.48782e+06
208.2	-9.87343	-2.62173e+06		208.2	-8.06888	-2.2204e+06		208.2	-9.33706	-2.4793e+06		208.2	-15.8939	-4.51275e+06
208.1	-9.8123	-2.60549e+06		208.1	-7.96312	-2.1913e+06		208.1	-9.06012	-2.40576e+06		208.1	-15.9351	-4.52445e+06
208	-9.61239	-2.55241e+06		208	-7.88176	-2.16891e+06		208	-8.90979	-2.36585e+06		208	-16.1242	-4.57814e+06
207.9	-9.48667	-2.51903e+06		207.9	-7.7481	-2.13213e+06		207.9	-8.68869	-2.30714e+06		207.9	-16.2014	-4.60006e+06
207.8	-9.39365	-2.49433e+06		207.8	-7.62228	-2.0975e+06		207.8	-8.36578	-2.22139e+06		207.8	-16.2278	-4.60756e+06
207.7	-9.40418	-2.49712e+06		207.7	-7.45654	-2.0519e+06		207.7	-8.11748	-2.15546e+06		207.7	-16.3603	-4.64518e+06
207.6	-9.40972	-2.4986e+06		207.6	-7.38216	-2.03143e+06		207.6	-7.92113	-2.10333e+06		207.6	-16.3594	-4.64492e+06
207.5	-9.2704	-2.4616e+06		207.5	-7.28834	-2.00561e+06		207.5	-7.71881	-2.0496e+06		207.5	-16.4656	-4.67508e+06
207.4	-9.12308	-2.42248e+06		207.4	-7.35748	-2.02464e+06		207.4	-7.44838	-1.97779e+06		207.4	-16.4248	-4.66349e+06
207.3	-9.02139	-2.39548e+06		207.3	-7.20779	-1.98344e+06		207.3	-7.41773	-1.96966e+06		207.3	-16.4701	-4.67635e+06
207.2	-8.89181	-2.36107e+06		207.2	-6.97241	-1.91867e+06		207.2	-7.20135	-1.9122e+06		207.2	-16.4754	-4.67786e+06
207.1	-8.57956	-2.27816e+06		207.1	-6.90959	-1.90139e+06		207.1	-7.06517	-1.87604e+06		207.1	-16.4585	-4.67306e+06
207	-8.48968	-2.25429e+06		207	-6.63236	-1.8251e+06		207	-7.02353	-1.86498e+06		207	-16.3947	-4.65495e+06
206.9	-8.40207	-2.23103e+06		206.9	-6.67649	-1.83724e+06		206.9	-6.96941	-1.85061e+06		206.9	-16.3849	-4.65216e+06
206.8	-8.14192	-2.16195e+06		206.8	-6.55166	-1.80289e+06		206.8	-6.93601	-1.84174e+06		206.8	-16.3126	-4.63163e+06
206.7	-8.05	-2.13754e+06		206.7	-6.27527	-1.72683e+06		206.7	-6.75697	-1.7942e+06		206.7	-16.3048	-4.62942e+06
206.6	-7.98983	-2.12157e+06		206.6	-6.02996	-1.65933e+06		206.6	-6.65138	-1.76616e+06		206.6	-16.5104	-4.6878e+06
206.5	-7.75733	-2.05983e+06		206.5	-5.89339	-1.62175e+06		206.5	-6.26526	-1.66364e+06		206.5	-16.5747	-4.70605e+06
206.4	-7.60424	-2.01918e+06		206.4	-5.89227	-1.62144e+06		206.4	-6.04262	-1.60452e+06		206.4	-16.6845	-4.73723e+06
206.3	-7.65075	-2.03153e+06		206.3	-5.78754	-1.59262e+06		206.3	-5.81546	-1.5442e+06		206.3	-16.6574	-4.72953e+06
206.2	-7.40497	-1.96627e+06		206.2	-5.84503	-1.60844e+06		206.2	-5.36632	-1.42494e+06		206.2	-16.6737	-4.73416e+06
206.1	-7.14433	-1.89706e+06		206.1	-5.40583	-1.48758e+06		206.1	-5.00222	-1.32826e+06		206.1	-16.6522	-4.72806e+06
206	-6.98395	-1.85447e+06		206	-5.27916	-1.45272e+06		206	-4.71784	-1.25274e+06		206	-16.7789	-4.76403e+06
205.9	-6.72545	-1.78583e+06		205.9	-5.12073	-1.40913e+06		205.9	-4.41729	-1.17294e+06		205.9	-16.6501	-4.72746e+06
205.8	-6.48959	-1.7232e+06		205.8	-4.93581	-1.35824e+06		205.8	-4.22318	-1.1214e+06		205.8	-16.4451	-4.66926e+06
205.7	-6.3386	-1.68311e+06		205.7	-4.85539	-1.33611e+06		205.7	-3.89021	-1.03298e+06		205.7	-16.3301	-4.6366e+06
205.6	-6.21179	-1.64944e+06		205.6	-4.60956	-1.26846e+06		205.6	-3.50079	-929577		205.6	-16.1558	-4.58711e+06
205.5	-6.08046	-1.61457e+06		205.5	-4.4452	-1.22323e+06		205.5	-3.19052	-847190		205.5	-16.0571	-4.55909e+06
205.4	-6.02415	-1.59961e+06		205.4	-4.18486	-1.15159e+06		205.4	-2.9158	-774242		205.4	-16.0968	-4.57036e+06
205.3	-5.90657	-1.56839e+06		205.3	-4.06882	-1.11966e+06		205.3	-2.69476	-715549		205.3	-16.0333	-4.55233e+06
205.2	-5.77212	-1.53269e+06		205.2	-4.05594	-1.11612e+06		205.2	-2.51478	-667758		205.2	-15.9216	-4.52062e+06
205.1	-5.75517	-1.52819e+06		205.1	-4.02049	-1.10636e+06		205.1	-2.1828	-579606		205.1	-15.6106	-4.43232e+06
205	-5.58497	-1.483e+06		205	-3.90276	-1.07396e+06		205	-1.85629	-492907		205	-15.6452	-4.44214e+06
204.9	-5.41896	-1.43892e+06		204.9	-3.65082	-1.00464e+06		204.9	-1.59621	-423847		204.9	-15.5899	-4.42644e+06
204.8	-5.10941	-1.35672e+06		204.8	-3.45613	-951060		204.8	-1.42898	-379442		204.8	-15.5433	-4.41321e+06
204.7	-4.94372	-1.31272e+06		204.7	-3.23411	-889965		204.7	-0.990198	-262931		204.7	-15.5627	-4.41872e+06
204.6	-4.72217	-1.25389e+06		204.6	-3.02034	-831139		204.6	-0.884918	-234975		204.6	-15.3631	-4.36204e+06
204.5	-4.37944	-1.16289e+06		204.5	-2.86076	-787226		204.5	-0.548344	-145604		204.5	-15.1414	-4.2991e+06
204.4	-3.94117	-1.04651e+06		204.4	-2.49408	-686323		204.4	-0.353827	-93952.9		204.4	-14.9223	-4.23689e+06
204.3	-3.59564	-954763		204.3	-2.31035	-635764		204.3	-0.36644	-97302.1		204.3	-14.9512	-4.24509e+06
204.2	-3.55672	-944428		204.2	-2.084	-573477		204.2	-0.186076	-49409.4		204.2	-14.7906	-4.19949e+06
204.1	-3.29216	-874179		204.1	-1.71161	-471002		204.1	0.337883	89719.2		204.1	-14.5314	-4.1259e+06
204	-2.94979	-783268		204	-1.58331	-435696		204	0.446539	118571		204	-14.2698	-4.05162e+06
203.9	-2.77303	-736332		203.9	-1.39938	-385082		203.9	0.462306	122758		203.9	-14.1864	-4.02794e+06
203.8	-2.67943	-711478		203.8	-1.18839	-327022		203.8	0.82483	219020		203.8	-14.1522	-4.01823e+06
203.7	-2.52355	-670087		203.7	-0.967223	-266161		203.7	1.35217	359046		203.7	-13.9284	-3.95469e+06
203.6	-2.4544	-651725		203.6	-0.65009	-178892		203.6	1.57639	418584		203.6	-13.6864	-3.88598e+06
203.5	-2.11311	-561101		203.5	-0.288844	-79484.3		203.5	2.04754	543690		203.5	-13.7281	-3.89782e+06
203.4	-1.75614	-466314		203.4	-0.0363904	-10013.9		203.4	2.26315	600942		203.4	-13.5398	-3.84435e+06
203.3	-1.47872	-392650		203.3	0.162637	44754.6		203.3	2.57526	683818		203.3	-13.3515	-3.79089e+06
203.2	-1.33722	-355077		203.2	0.370734	102019		203.2	3.42118	908438		203.2	-13.2206	-3.75372e+06
203.1	-1.17204	-311216		203.1	0.642657	176847		203.1	3.19977	849646		203.1	-12.8959	-3.66153e+06
203	-0.669856	-177869		203	0.824162	226794		203	3.82816	1.0165e+06		203	-12.7505	-3.62025e+06
202.9	-0.561963	-149220		202.9	0.95455	262674		202.9	3.93471	1.0448e+06		202.9	-12.7383	-3.61678e+06
202.8	-0.340519	-90419.2		202.8	0.999646	275083		202.8	3.97658	1.05592e+06		202.8	-12.5922	-3.5753e+06
202.7	-0.0728288	-19338.5		202.7	0.912229	251028		202.7	4.38762	1.16506e+06		202.7	-12.1963	-3.46289e+06
202.6	0.15533	41245.3		202.6	0.849084	233652		202.6	5.05286	1.3417e+06		202.6	-11.8832	-3.374e+06
202.5	0.443503	117765		202.5	1.01822	280195		202.5	5.40219	1.43446e+06		202.5	-11.6453	-3.30645e+06
202.4	0.688557	182835		202.4	1.35309	372344		202.4	5.4775	1.45446e+06		202.4	-11.6575	-3.30991e+06
202.3	1.13738	302012		202.3	1.60662	442111		202.3	5.66017	1.50296e+06		202.3	-11.2327	-3.1893e+06
202.2	1.37459	365000		202.2	1.70759	469896		202.2	5.75229	1.52743e+06		202.2	-10.9195	-3.10037e+06
202.1	1.98518	527132		202.1	1.96051	539495		202.1	5.56118	1.47668e+06		202.1	-10.3819	-2.94773e+06
202	2.5525	677774		202	2.30543	634410		202	5.70206	1.51409e+06		202	-10.2611	-2.91343e+06
201.9	2.76914	735299		201.9	2.87841	792083		201.9	5.98183	1.58838e+06		201.9	-10.2054	-2.89762e+06
201.8	3.18254	845071		201.8	3.39877	935276		201.8	5.95036	1.58002e+06		201.8	-9.93713	-2.82145e+06
201.7	3.41741	907437		201.7	3.51011	965915		201.7	6.60572	1.75404e+06		201.7	-9.58106	-2.72035e+06
201.6	3.62441	962402		201.6	3.74101	1.02945e+06		201.6	6.69298	1.77721e+06		201.6	-9.28234	-2.63553e+06
201.5	4.11902	1.09374e+06		201.5	4.14551	1.14076e+06		201.5	8.27193	2.19647e+06		201.5	-9.16661	-2.60267e+06
201.4	4.24155	1.12627e+06		201.4	4.2029	1.15656e+06		201.4	8.73238	2.31874e+06		201.4	-8.95001	-2.54118e+06
201.3	4.49135	1.1926e+06		201.3	4.70847	1.29568e+06		201.3	9.91888	2.63379e+06		201.3	-8.36472	-2.37499e+06
201.2	4.74423	1.25975e+06		201.2	4.7902	1.31817e+06		201.2	11.4101	3.02976e+06		201.2	-7.84834	-2.22838e+06
201.1	5.21593	1.385e+06		201.1	4.61274	1.26934e+06		201.1	11.2863	2.99689e+06		201.1	-7.41244	-2.10461e+06
201	5.7474	1.52613e+06		201	5.06012	1.39245e+06		201	11.393	3.02522e+06		201	-7.12608	-2.02331e+06
200.9	6.24452	1.65813e+06		200.9	5.25581	1.4463e+06		200.9	11.9513	3.17347e+06		200.9	-6.69476	-1.90084e+06
200.8	6.50842	1.7282e+06		200.8	5.45062	1.49991e+06		200.8	12.6434	3.35725e+06		200.8	-6.3795	-1.81133e+06
200.7	6.49176	1.72378e+06		200.7	5.58563	1.53706e+06		200.7	12.0256	3.1932e+06		200.7	-5.92844	-1.68326e+06
200.6	6.79188	1.80347e+06		200.6	6.01141	1.65422e+06		200.6	13.027	3.4591e+06		200.6	-5.67924	-1.61251e+06
200.5	7.07112	1.87762e+06		200.5	5.85533	1.61127e+06		200.5	13.1554	3.4932e+06		200.5	-5.53764	-1.5723e+06
200.4	7.49602	1.99044e+06		200.4	6.09638	1.67761e+06		200.4	12.6579	3.3611e+06		200.4	-5.65759	-1.60636e+06
200.3	7.74013	2.05526e+06		200.3	6.63306	1.82529e+06		200.3	13.8095	3.66688e+06		200.3	-5.57145	-1.5819e+06
200.2	7.87973	2.09233e+06		200.2	7.16668	1.97213e+06		200.2	14.5777	3.87087e+06		200.2	-5.26089	-1.49372e+06
200.1	7.81622	2.07547e+06		200.1	7.62878	2.09929e+06		200.1	15.1743	4.02928e+06		200.1	-5.06438	-1.43793e+06
200	8.15717	2.166e+06		200	7.72104	2.12468e+06		200	15.449	4.10223e+06		200	-4.7813	-1.35755e+06
199.9	8.70716	2.31204e+06		199.9	8.13282	2.238e+06		199.9	15.1616	4.02591e+06		199.9	-4.63852	-1.31701e+06
199.8	9.13117	2.42463e+06		199.8	8.19012	2.25376e+06		199.8	15.358	4.07806e+06		199.8	-4.33558	-1.231e+06
199.7	9.64641	2.56144e+06		199.7	8.50415	2.34018e+06		199.7	15.1635	4.02642e+06		199.7	-3.61391	-1.0261e+06
199.6	10.0173	2.65993e+06		199.6	8.86818	2.44035e+06		199.6	15.8309	4.20363e+06		199.6	-3.15518	-895850
199.5	10.5071	2.78999e+06		199.5	9.3699	2.57842e+06		199.5	15.2323	4.04469e+06		199.5	-2.68221	-761560
199.4	11.2015	2.97437e+06		199.4	9.28523	2.55512e+06		199.4	15.3683	4.0808e+06		199.4	-2.37118	-673249
199.3	11.5375	3.06359e+06		199.3	9.4591	2.60296e+06		199.3	15.4687	4.10746e+06		199.3	-1.92227	-545790
199.2	11.5094	3.05613e+06		199.2	9.43215	2.59555e+06		199.2	16.3211	4.3338e+06		199.2	-1.50405	-427045
199.1	11.8321	3.14182e+06		199.1	9.72476	2.67607e+06		199.1	15.814	4.19915e+06		199.1	-0.900686	-255732
199	12.1345	3.22212e+06		199	9.82004	2.70229e+06		199	14.2593	3.78632e+06		199	-0.508662	-144424
198.9	12.2637	3.25642e+06		198.9	10.3464	2.84713e+06		198.9	13.7145	3.64166e+06		198.9	-0.100922	-28654.8
198.8	12.401	3.29288e+06		198.8	10.519	2.89463e+06		198.8	12.4446	3.30446e+06		198.8	0.365653	103820
198.7	12.3032	3.26691e+06		198.7	10.5674	2.90794e+06		198.7	10.334	2.74402e+06		198.7	1.12507	319441
198.6	12.1224	3.2189e+06		198.6	11.4244	3.14377e+06		198.6	10.3548	2.74955e+06		198.6	1.60442	455543
198.5	12.8231	3.40496e+06		198.5	11.7214	3.2255e+06		198.5	10.2181	2.71325e+06		198.5	2.07395	588856
198.4	13.614	3.61497e+06		198.4	12.4969	3.43891e+06		198.4	9.4635	2.51288e+06		198.4	2.65054	752568
198.3	13.9219	3.69673e+06		198.3	12.5099	3.44248e+06		198.3	10.682	2.83643e+06		198.3	2.85928	811835
198.2	13.9029	3.69169e+06		198.2	12.2814	3.3796e+06		198.2	13.9589	3.70655e+06		198.2	3.13545	890248
198.1	14.1612	3.76027e+06		198.1	12.6383	3.47782e+06		198.1	11.6839	3.10247e+06		198.1	3.53196	1.00283e+06
198	14.6914	3.90106e+06		198	12.2752	3.3779e+06		198	10.5684	2.80626e+06		198	3.98255	1.13076e+06
197.9	15.803	4.19623e+06		197.9	12.1273	3.3372e+06		197.9	12.0717	3.20544e+06		197.9	3.85759	1.09529e+06
197.8	15.8419	4.20655e+06		197.8	11.9201	3.28018e+06		197.8	12.1174	3.21758e+06		197.8	4.42455	1.25626e+06
197.7	16.295	4.32687e+06		197.7	12.5804	3.46188e+06		197.7	11.3436	3.01211e+06		197.7	4.53219	1.28682e+06
197.6	16.174	4.29474e+06		197.6	13.0166	3.58192e+06		197.6	11.0873	2.94405e+06		197.6	5.18167	1.47123e+06
197.5	16.1537	4.28935e+06		197.5	13.4797	3.70935e+06		197.5	9.40086	2.49624e+06		197.5	6.12696	1.73963e+06
197.4	16.6577	4.42318e+06		197.4	13.9343	3.83445e+06		197.4	8.51368	2.26067e+06		197.4	6.4859	1.84154e+06
197.3	16.9378	4.49755e+06		197.3	14.7967	4.07177e+06		197.3	10.2977	2.73438e+06		197.3	6.90874	1.9616e+06
197.2	17.1569	4.55573e+06		197.2	14.8623	4.08982e+06		197.2	11.2623	2.99052e+06		197.2	7.7857	2.21059e+06
197.1	17.0629	4.53077e+06		197.1	15.113	4.15881e+06		197.1	10.4981	2.7876e+06		197.1	8.70433	2.47142e+06
197	17.6585	4.68892e+06		197	14.6923	4.04304e+06		197	10.0576	2.67063e+06		197	9.45669	2.68504e+06
196.9	17.7181	4.70475e+06		196.9	14.1693	3.89912e+06		196.9	9.28883	2.4665e+06		196.9	9.88318	2.80613e+06
196.8	18.4697	4.90432e+06		196.8	14.7157	4.04948e+06		196.8	9.18701	2.43946e+06		196.8	10.5033	2.9822e+06
196.7	18.5909	4.93651e+06		196.7	14.7445	4.0574e+06		196.7	10.5452	2.8001e+06		196.7	10.7484	3.05179e+06
196.6	18.9167	5.02302e+06		196.6	15.1382	4.16574e+06		196.6	11.1564	2.9624e+06		196.6	11.2941	3.20673e+06
196.5	19.2758	5.11837e+06		196.5	16.1773	4.45168e+06		196.5	10.1276	2.68922e+06		196.5	11.6056	3.29518e+06
196.4	19.6887	5.22801e+06		196.4	16.6266	4.57532e+06		196.4	8.45661	2.24551e+06		196.4	11.9771	3.40066e+06
196.3	19.717	5.23552e+06		196.3	16.261	4.47471e+06		196.3	6.57059	1.74471e+06		196.3	12.5986	3.57712e+06
196.2	20.272	5.38289e+06		196.2	17.3978	4.78754e+06		196.2	6.85559	1.82039e+06		196.2	12.9619	3.68027e+06
196.1	21.0072	5.57811e+06		196.1	17.3546	4.77565e+06		196.1	5.92329	1.57283e+06		196.1	13.3969	3.80378e+06
196	21.3481	5.66863e+06		196	17.1633	4.72301e+06		196	5.71101	1.51646e+06		196	13.3307	3.78498e+06
195.9	22.4097	5.95053e+06		195.9	17.2469	4.74601e+06		195.9	5.85614	1.555e+06		195.9	13.5401	3.84444e+06
195.8	22.9191	6.08579e+06		195.8	16.755	4.61065e+06		195.8	7.14924	1.89836e+06		195.8	13.529	3.84129e+06
195.7	23.5973	6.26587e+06		195.7	17.0514	4.69222e+06		195.7	3.76811	1.00056e+06		195.7	13.7724	3.9104e+06
195.6	23.1982	6.1599e+06		195.6	17.2439	4.74519e+06		195.6	5.30124	1.40766e+06		195.6	13.8124	3.92175e+06
195.5	22.3709	5.94022e+06		195.5	17.4114	4.79128e+06		195.5	9.4087	2.49832e+06		195.5	13.943	3.95883e+06
195.4	22.4909	5.97209e+06		195.4	18.4935	5.08905e+06		195.4	8.13279	2.15953e+06		195.4	15.0091	4.26153e+06
195.3	22.879	6.07514e+06		195.3	18.7193	5.15119e+06		195.3	8.46977	2.24901e+06		195.3	15.4377	4.38322e+06
195.2	22.7479	6.04033e+06		195.2	18.7426	5.1576e+06		195.2	6.73228	1.78765e+06		195.2	15.3968	4.37161e+06
195.1	22.4144	5.95177e+06		195.1	18.6018	5.11886e+06		195.1	2.69756	716292		195.1	16.0361	4.55313e+06
195	23.1145	6.13767e+06		195	18.7264	5.15314e+06		195	4.66094	1.23764e+06		195	16.7351	4.7516e+06
194.9	23.921	6.35183e+06		194.9	19.1192	5.26124e+06		194.9	5.42062	1.43936e+06		194.9	16.5568	4.70097e+06
194.8	24.4784	6.49983e+06		194.8	18.9248	5.20774e+06		194.8	3.11319	826656		194.8	16.8861	4.79447e+06
194.7	23.6789	6.28754e+06		194.7	19.3654	5.32898e+06		194.7	2.10181	558101		194.7	17.1657	4.87386e+06
194.6	23.1899	6.15769e+06		194.6	20.5599	5.65769e+06		194.6	1.9766	524853		194.6	17.3022	4.91261e+06
194.5	23.3618	6.20334e+06		194.5	20.9258	5.75838e+06		194.5	1.72905	459121		194.5	17.91	5.08518e+06
194.4	23.5632	6.25682e+06		194.4	21.0802	5.80086e+06		194.4	2.32358	616988		194.4	18.3152	5.20023e+06
194.3	22.682	6.02283e+06		194.3	22.0592	6.07027e+06		194.3	0.694501	184413		194.3	17.9884	5.10744e+06
194.2	22.816	6.05841e+06		194.2	21.9343	6.0359e+06		194.2	-0.859406	-228201		194.2	18.2999	5.19589e+06
194.1	22.9809	6.1022e+06		194.1	22.7014	6.24699e+06		194.1	-3.43895	-913156		194.1	18.6384	5.292e+06
194	23.6599	6.28249e+06		194	22.5362	6.20153e+06		194	-4.17107	-1.10756e+06		194	19.2792	5.47394e+06
193.9	23.8613	6.33597e+06		193.9	22.2858	6.13262e+06		193.9	-3.0578	-811948		193.9	19.6543	5.58044e+06
193.8	24.6399	6.54272e+06		193.8	21.8795	6.02082e+06		193.8	-3.56563	-946794		193.8	20.0647	5.69697e+06
193.7	24.4378	6.48905e+06		193.7	22.3299	6.14476e+06		193.7	-2.96795	-788090		193.7	19.9968	5.67769e+06
193.6	25.8864	6.87371e+06		193.6	22.0061	6.05565e+06		193.6	0.486571	129201		193.6	20.4278	5.80006e+06
193.5	26.8823	7.13815e+06		193.5	21.0157	5.78312e+06		193.5	-0.747319	-198438		193.5	20.7275	5.88516e+06
193.4	27.3828	7.27105e+06		193.4	20.7658	5.71435e+06		193.4	0.559209	148489		193.4	21.1341	6.0006e+06
193.3	27.3421	7.26024e+06		193.3	19.0244	5.23515e+06		193.3	2.69663	716045		193.3	20.9831	5.95773e+06
193.2	27.2405	7.23326e+06		193.2	20.7142	5.70015e+06		193.2	-0.00189581	-503.401		193.2	20.8532	5.92085e+06
193.1	27.2838	7.24476e+06		193.1	21.2859	5.85747e+06		193.1	0.586347	155695		193.1	20.9502	5.94839e+06
193	26.9042	7.14397e+06		193	20.4139	5.61751e+06		193	1.89812	504014		193	20.6722	5.86946e+06
192.9	25.9119	6.88048e+06		192.9	20.6455	5.68124e+06		192.9	0.741365	196857		192.9	21.4717	6.09646e+06
192.8	25.4988	6.77078e+06		192.8	20.1413	5.5425e+06		192.8	4.1963	1.11426e+06		192.8	21.8183	6.19487e+06
192.7	25.4564	6.75953e+06		192.7	20.1476	5.54423e+06		192.7	2.65067	703842		192.7	22.057	6.26264e+06
192.6	25.5875	6.79434e+06		192.6	20.1176	5.53598e+06		192.6	3.09319	821345		192.6	22.0909	6.27227e+06
192.5	26.0659	6.92137e+06		192.5	18.6495	5.13198e+06		192.5	4.20865	1.11754e+06		192.5	22.5897	6.41389e+06
192.4	26.1336	6.93935e+06		192.4	19.3305	5.31938e+06		192.4	4.93547	1.31053e+06		192.4	22.732	6.45429e+06
192.3	27.4792	7.29665e+06		192.3	18.3598	5.05226e+06		192.3	3.02245	802562		192.3	23.0208	6.53629e+06
192.2	27.742	7.36643e+06		192.2	17.8484	4.91154e+06		192.2	1.98387	526784		192.2	22.5726	6.40904e+06
192.1	27.5098	7.30477e+06		192.1	18.7598	5.16234e+06		192.1	-0.680291	-180640		192.1	22.9177	6.50702e+06
192	26.7612	7.10599e+06		192	18.7508	5.15986e+06		192	-0.407613	-108235		192	23.2114	6.59041e+06
191.9	27.4566	7.29065e+06		191.9	18.3976	5.06267e+06		191.9	-2.34038	-621449		191.9	23.8302	6.76611e+06
191.8	28.2622	7.50456e+06		191.8	18.1745	5.00127e+06		191.8	-2.66827	-708515		191.8	23.3865	6.64013e+06
191.7	27.6249	7.33534e+06		191.7	17.8999	4.92571e+06		191.7	-2.72558	-723733		191.7	23.78	6.75185e+06
191.6	28.8951	7.67262e+06		191.6	17.0903	4.70292e+06		191.6	-4.19747	-1.11457e+06		191.6	24.1873	6.8675e+06
191.5	29.0055	7.70193e+06		191.5	17.6001	4.84321e+06		191.5	-1.63647	-434538		191.5	23.7916	6.75515e+06
191.4	28.662	7.61072e+06		191.4	16.061	4.41968e+06		191.4	-1.08506	-288120		191.4	23.9057	6.78754e+06
191.3	27.4208	7.28114e+06		191.3	16.6807	4.59021e+06		191.3	1.15786	307451		191.3	23.9194	6.79143e+06
191.2	26.3515	6.9972e+06		191.2	17.4938	4.81396e+06		191.2	-0.528362	-140298		191.2	23.3965	6.64297e+06
191.1	27.0422	7.18061e+06		191.1	17.3787	4.78228e+06		191.1	1.03392	274540		191.1	22.8036	6.47462e+06
191	26.4193	7.01521e+06		191	19.1147	5.26e+06		191	2.23858	594418		191	22.1289	6.28306e+06
190.9	26.6661	7.08074e+06		190.9	19.1839	5.27904e+06		190.9	2.70967	719508		190.9	22.2471	6.31662e+06
190.8	26.254	6.97132e+06		190.8	17.1453	4.71806e+06		190.8	1.74786	464115		190.8	21.1587	6.00759e+06
190.7	25.7362	6.83382e+06		190.7	18.1722	5.00064e+06		190.7	3.61873	960894		190.7	21.2187	6.02462e+06
190.6	26.3138	6.98719e+06		190.6	17.7358	4.88055e+06		190.6	1.11503	296078		190.6	20.6232	5.85554e+06
190.5	25.3726	6.73727e+06		190.5	15.5011	4.2656e+06		190.5	2.93289	778780		190.5	20.7667	5.89629e+06
190.4	23.7248	6.29973e+06		190.4	13.161	3.62165e+06		190.4	2.4914	661550		190.4	21.3336	6.05725e+06
190.3	22.0821	5.86354e+06		190.3	14.4762	3.98357e+06		190.3	0.0370977	9850.68		190.3	23.1295	6.56716e+06
190.2	20.6784	5.49081e+06		190.2	14.5852	4.01357e+06		190.2	-0.0860185	-22840.8		190.2	24.4891	6.95319e+06
190.1	21.1133	5.60629e+06		190.1	13.5894	3.73954e+06		190.1	-1.39912	-371513		190.1	25.3891	7.20872e+06
190	21.282	5.65108e+06		190	11.8052	3.24856e+06		190	-1.89743	-503831		190	24.3245	6.90645e+06

## Sheet: FigS2b
	T6C (LDAO)				T6C (Cholate)				T6C (CHAPS)				T6C (SDS)
Temperature	mdeg	scaled		Temperature	mdeg	scaled		Temperature	mdeg	scaled		Temperature	mdeg	scaled
19.99	-13.8161	0.997933		20.02	-11.5992	1.02231		19.99	-15.01	1.0348		19.99	-12.8008	1.01433
20.51	-14.0224	1.01864		20.47	-11.3411	0.960625		20.47	-14.8175	1.01241		20.53	-13.1631	1.09791
20.98	-14.0648	1.02289		20.99	-11.593	1.02083		20.95	-14.7895	1.00915		20.99	-13.2346	1.1144
21.44	-13.854	1.00174		21.55	-11.529	1.00553		21.56	-15.0987	1.04512		21.46	-13.3395	1.1386
22.07	-13.9889	1.01527		22.08	-11.5809	1.01794		22.08	-15.0021	1.03389		22.06	-12.8933	1.03566
22.56	-13.9952	1.01591		22.6	-11.7331	1.05431		22.57	-14.6627	0.994401		22.57	-12.9081	1.03908
23.11	-13.9441	1.01078		23.07	-11.1997	0.92683		23.08	-14.6691	0.995145		23.1	-12.8391	1.02316
23.58	-14.048	1.02121		23.57	-11.6454	1.03335		23.59	-14.93	1.0255		23.58	-12.6773	0.985834
24.09	-13.7357	0.989865		24.06	-11.5861	1.01918		24.09	-14.7454	1.00402		24.07	-13.0265	1.06639
24.61	-13.6394	0.980201		24.6	-11.7397	1.05589		24.6	-14.8829	1.02002		24.57	-13.0516	1.07218
25.11	-13.6758	0.983854		25.08	-11.3682	0.967101		25.09	-14.4422	0.968749		25.09	-12.8038	1.01502
25.6	-13.9417	1.01054		25.61	-11.4982	0.998171		25.6	-14.4874	0.974007		25.59	-13.0754	1.07767
26.1	-13.8385	1.00018		26.11	-11.7326	1.05419		26.09	-14.9685	1.02998		26.08	-12.635	0.976076
26.59	-14.0082	1.01721		26.58	-11.656	1.03588		26.59	-14.819	1.01258		26.59	-12.4208	0.92666
27.09	-13.6353	0.979789		27.09	-11.4827	0.994467		27.09	-14.4423	0.96876		27.1	-12.5066	0.946454
27.6	-14.0262	1.01902		27.56	-11.266	0.942676		27.61	-14.5721	0.983861		27.58	-12.3716	0.91531
28.11	-13.6821	0.984486		28.09	-11.5278	1.00525		28.11	-14.4154	0.965631		28.13	-12.2766	0.893394
28.62	-13.6575	0.982017		28.6	-11.4421	0.984763		28.59	-14.5117	0.976834		28.58	-12.2879	0.896001
29.08	-13.7716	0.993467		29.12	-11.3512	0.963038		29.08	-14.7582	1.00551		29.07	-12.5094	0.9471
29.58	-13.8886	1.00521		29.6	-11.2602	0.94129		29.6	-14.4159	0.965689		29.61	-12.4666	0.937226
30.09	-13.3365	0.949803		30.08	-11.4907	0.996379		30.1	-14.4868	0.973937		30.1	-12.2252	0.881536
30.6	-13.7135	0.987637		30.56	-11.5042	0.999605		30.59	-14.3252	0.955137		30.59	-12.2315	0.882989
31.1	-13.7881	0.995123		31.1	-11.4614	0.989376		31.08	-14.3387	0.956708		31.11	-12.2697	0.891802
31.6	-13.9647	1.01285		31.59	-11.2045	0.927977		31.6	-14.286	0.950577		31.6	-12.1261	0.858674
32.07	-13.8215	0.998475		32.05	-11.1419	0.913016		32.09	-14.3859	0.962199		32.09	-12.1115	0.855306
32.6	-13.6339	0.979649		32.64	-11.3382	0.959931		32.59	-14.296	0.95174		32.58	-11.6558	0.750177
33.09	-13.754	0.991701		33.14	-11.4119	0.977546		33.1	-14.0894	0.927705		33.1	-12.0598	0.843379
33.61	-13.6929	0.98557		33.59	-11.2378	0.935936		33.59	-14.6866	0.997181		33.59	-12.0666	0.844947
34.08	-13.6636	0.982629		34.07	-11.4811	0.994084		34.12	-14.0618	0.924494		34.09	-11.8938	0.805083
34.61	-13.6636	0.982629		34.6	-11.401	0.974941		34.59	-14.0735	0.925855		34.57	-11.828	0.789903
35.1	-13.8011	0.996428		35.1	-11.354	0.963708		35.1	-14.1103	0.930136		35.08	-12.1276	0.85902
35.55	-13.7406	0.990356		35.6	-11.3085	0.952833		35.61	-14.0044	0.917816		35.62	-11.7072	0.762035
36.1	-13.5231	0.96853		36.1	-11.56	1.01294		36.08	-13.7759	0.891233		36.09	-11.7651	0.775392
36.59	-14.0237	1.01877		36.57	-11.6302	1.02972		36.6	-13.8253	0.89698		36.57	-11.9137	0.809674
37.08	-13.5104	0.967255		37.09	-11.2685	0.943273		37.1	-13.2843	0.834042		37.1	-11.5394	0.723324
37.58	-13.917	1.00806		37.58	-11.1756	0.92107		37.6	-13.1571	0.819244		37.59	-11.4709	0.707521
38.07	-13.5544	0.971671		38.11	-11.2314	0.934406		38.11	-12.7012	0.766206		38.12	-11.7326	0.767894
38.6	-13.4066	0.956838		38.63	-11.6543	1.03548		38.61	-12.1578	0.702989		38.61	-11.2199	0.649616
39.06	-13.4923	0.965439		39.09	-11.656	1.03588		39.09	-11.721	0.652173		39.12	-11.683	0.756452
39.61	-13.8014	0.996458		39.6	-11.4818	0.994252		39.61	-11.416	0.61669		39.59	-11.7329	0.767964
40.13	-13.6008	0.976327		40.1	-11.3271	0.957279		40.1	-10.9564	0.563222		40.09	-11.6695	0.753337
40.63	-13.505	0.966713		40.62	-11.8073	1.07205		40.6	-10.2989	0.486731		40.6	-11.3664	0.683413
41.13	-13.6792	0.984195		41.11	-11.4626	0.989663		41.1	-10.3494	0.492606		41.09	-11.2803	0.66355
41.61	-13.5334	0.969563		41.59	-11.6651	1.03806		41.58	-10.007	0.452772		41.58	-11.4391	0.700185
42.08	-13.6385	0.98011		42.06	-11.7669	1.06239		42.1	-8.98853	0.334286		42.11	-11.1764	0.639581
42.62	-13.5195	0.968168		42.62	-11.8181	1.07463		42.6	-8.86984	0.320478		42.61	-11.3108	0.670586
43.07	-13.2509	0.941213		43.09	-11.526	1.00482		43.09	-8.63556	0.293223		43.1	-11.4327	0.698708
43.55	-13.3377	0.949924		43.59	-11.628	1.02919		43.6	-8.74303	0.305726		43.61	-11.4184	0.695409
44.1	-13.2285	0.938965		44.1	-11.733	1.05429		44.09	-8.50371	0.277884		44.08	-11.0222	0.604007
44.66	-13.2871	0.944846		44.56	-11.766	1.06217		44.6	-8.34927	0.259917		44.59	-10.8228	0.558006
45.08	-13.3469	0.950847		45.11	-11.7169	1.05044		45.08	-8.12859	0.234244		45.12	-11.1389	0.630929
45.6	-13.318	0.947947		45.58	-11.6403	1.03213		45.59	-8.14885	0.236601		45.6	-11.0481	0.609982
46.09	-13.3629	0.952453		46.08	-11.7318	1.054		46.09	-7.7844	0.194202		46.1	-10.9789	0.594018
46.6	-13.4725	0.963452		46.56	-11.6355	1.03099		46.6	-8.06798	0.227193		46.6	-10.8699	0.568872
47.09	-13.2783	0.943963		47.08	-11.6427	1.03271		47.11	-7.88183	0.205537		47.08	-11.0573	0.612105
47.61	-13.2028	0.936386		47.59	-11.7501	1.05837		47.59	-8.11422	0.232572		47.58	-10.8237	0.558214
48.09	-13.069	0.922959		48.1	-11.807	1.07197		48.1	-7.90429	0.20815		48.09	-10.7593	0.543357
48.63	-13.4172	0.957902		48.58	-11.8928	1.09248		48.59	-7.59774	0.172487		48.6	-10.7932	0.551177
49.09	-13.139	0.929984		49.08	-11.9672	1.11026		49.12	-7.34017	0.142522		49.11	-10.8248	0.558467
49.59	-13.22	0.938112		49.56	-11.6475	1.03385		49.62	-7.53723	0.165447		49.61	-10.7041	0.530622
50.09	-13.3865	0.954821		50.11	-11.4012	0.974988		50.1	-7.70562	0.185037		50.08	-10.8889	0.573255
50.64	-13.4233	0.958514		50.62	-11.2129	0.929985		50.6	-7.43437	0.153481		50.6	-10.8942	0.574478
51.11	-13.3752	0.953687		51.1	-11.2945	0.949487		51.11	-7.31595	0.139704		51.12	-10.763	0.54421
51.59	-13.0173	0.917771		51.6	-11.2867	0.947623		51.59	-7.4895	0.159894		51.62	-10.7943	0.551431
52.12	-13.3706	0.953226		52.09	-11.4434	0.985074		52.11	-7.46998	0.157623		52.1	-10.4923	0.481761
52.61	-12.9761	0.913636		52.62	-10.9705	0.872052		52.61	-7.38815	0.148103		52.61	-10.9628	0.590304
53.08	-13.2466	0.940782		53.12	-11.4925	0.996809		53.08	-7.05638	0.109506		53.1	-10.6832	0.525801
53.59	-12.9589	0.91191		53.61	-11.3067	0.952403		53.6	-7.0655	0.110567		53.59	-11.0031	0.599601
54.12	-13.0603	0.922086		54.12	-10.6948	0.80616		54.08	-7.09049	0.113475		54.11	-10.2631	0.428885
54.59	-13.0312	0.919165		54.57	-10.5557	0.772916		54.6	-7.24398	0.131331		54.56	-10.6485	0.517795
55.11	-12.9551	0.911529		55.09	-10.7444	0.818014		55.08	-7.4621	0.156707		55.09	-10.7693	0.545664
55.57	-12.8524	0.901222		55.61	-10.358	0.725666		55.6	-7.04155	0.107781		55.6	-10.3868	0.457422
56.09	-12.9436	0.910374		56.12	-9.85671	0.605858		56.09	-6.93178	0.0950109		56.1	-10.5423	0.493295
56.6	-12.969	0.912923		56.57	-10.2254	0.693975		56.61	-6.87757	0.0887043		56.59	-10.2861	0.434191
57.09	-12.8134	0.897308		57.15	-9.7365	0.577129		57.09	-6.87478	0.0883797		57.1	-10.7418	0.53932
57.57	-12.253	0.84107		57.63	-9.46552	0.512365		57.59	-6.80819	0.0806328		57.6	-10.3285	0.443972
58.07	-12.6133	0.877228		58.04	-9.43977	0.506211		58.1	-6.82077	0.0820963		58.11	-10.3724	0.4541
58.59	-12.0949	0.825204		58.54	-9.35916	0.486945		58.58	-6.78134	0.0775092		58.58	-10.5273	0.489835
59.09	-11.7148	0.78706		59.09	-9.29897	0.47256		59.09	-6.64683	0.0618607		59.1	-10.0835	0.387452
59.59	-11.4007	0.755538		59.61	-9.33229	0.480523		59.61	-6.9915	0.101959		59.57	-10.1785	0.409368
60.09	-10.7037	0.685592		60.07	-9.1462	0.436048		60.11	-7.03771	0.107334		60.08	-10.1758	0.408745
60.61	-10.2908	0.644156		60.63	-9.05558	0.41439		60.6	-6.8704	0.0878701		60.59	-10.0096	0.370403
61.12	-9.83709	0.598624		61.1	-8.96961	0.393843		61.09	-7.07347	0.111495		61.06	-10.0585	0.381684
61.63	-8.95244	0.509846		61.56	-8.81392	0.356634		61.6	-7.4285	0.152798		61.61	-10.2847	0.433868
62.11	-8.52019	0.466468		62.08	-9.38984	0.494278		62.11	-6.89696	0.09096		62.09	-9.6792	0.294181
62.59	-7.7641	0.390592		62.62	-9.03419	0.409278		62.61	-6.86774	0.0875607		62.6	-10.0603	0.382099
63.09	-7.34421	0.348454		63.12	-8.81322	0.356467		63.1	-7.05503	0.109349		63.11	-10.195	0.413174
63.61	-7.12206	0.32616		63.6	-8.88898	0.374573		63.6	-6.81903	0.0818939		63.6	-9.8393	0.331115
64.09	-6.57795	0.271557		64.09	-8.5356	0.290116		64.11	-6.59499	0.0558298		64.1	-9.80602	0.323438
64.59	-6.01361	0.214923		64.62	-8.70226	0.329947		64.6	-6.76952	0.0761341		64.6	-9.95608	0.358056
65.13	-6.00385	0.213944		65.11	-8.75423	0.342368		65.11	-6.78709	0.0781781		65.07	-10.1664	0.406576
65.57	-6.11585	0.225183		65.64	-8.61364	0.308767		65.59	-7.02019	0.105296		65.58	-9.77894	0.31719
66.13	-5.8667	0.20018		66.02	-8.19745	0.209299		66.09	-6.85409	0.0859727		66.09	-9.82175	0.327067
66.61	-5.64458	0.17789		66.54	-8.5132	0.284762		66.6	-6.77194	0.0764156		66.6	-9.79658	0.32126
67.06	-5.30392	0.143703		67.06	-8.40306	0.258439		67.1	-7.08666	0.113029		67.1	-9.75922	0.312641
67.63	-5.38618	0.151958		67.59	-8.27936	0.228875		67.6	-6.54627	0.0501619		67.62	-9.82254	0.327249
68.11	-5.12273	0.12552		68.12	-7.98832	0.159317		68.09	-6.54229	0.0496989		68.1	-9.83331	0.329733
68.61	-5.31508	0.144823		68.55	-8.22378	0.215592		68.6	-6.94918	0.0970351		68.61	-9.72596	0.304968
69.1	-4.54257	0.0672987		69.11	-8.58605	0.302173		69.11	-6.83814	0.0841171		69.04	-9.90457	0.346173
69.6	-5.07336	0.120565		69.57	-8.24933	0.221698		69.61	-6.37459	0.0301892		69.61	-9.30397	0.207616
70.13	-4.9139	0.104563		70.06	-8.37077	0.250722		70.11	-6.30218	0.0217653		70.07	-9.32047	0.211423
70.64	-4.70372	0.0834707		70.62	-8.03728	0.171019		70.62	-6.71062	0.0692819		70.61	-9.66844	0.291698
71.09	-4.86014	0.099168		71.09	-7.84089	0.124082		71.11	-6.65328	0.0626111		71.1	-9.41187	0.232508
71.59	-4.7352	0.0866298		71.58	-8.18757	0.206938		71.6	-6.87058	0.0878911		71.6	-9.61063	0.278362
72.11	-4.42033	0.0550314		72.1	-7.9512	0.150446		72.11	-6.59544	0.0558822		72.12	-9.61784	0.280025
72.6	-4.46229	0.0592423		72.6	-7.94862	0.149829		72.61	-6.84698	0.0851455		72.6	-9.4146	0.233138
73.13	-4.82788	0.0959306		73.07	-8.21896	0.21444		73.11	-6.39892	0.0330197		73.09	-9.3434	0.216712
73.62	-4.48655	0.0616768		73.61	-8.07947	0.181102		73.6	-6.43263	0.0369414		73.56	-9.35497	0.219382
74.1	-4.41729	0.0547263		74.07	-8.44891	0.269397		74.11	-6.68674	0.0665037		74.1	-9.26462	0.198538
74.6	-4.42401	0.0554007		74.64	-8.02506	0.168098		74.6	-6.3282	0.0247924		74.59	-9.49419	0.251499
75.13	-4.48377	0.0613979		75.12	-8.0378	0.171143		75.1	-6.70855	0.069041		75.13	-9.38612	0.226568
75.54	-4.25326	0.0382653		75.58	-7.76621	0.106233		75.59	-6.50308	0.0451373		75.59	-9.24901	0.194937
76.11	-4.79776	0.092908		76.12	-7.9381	0.147315		76.08	-6.35549	0.0279672		76.11	-9.16928	0.176543
76.57	-4.11089	0.0239779		76.59	-7.89323	0.136591		76.59	-6.40951	0.0342517		76.62	-9.22162	0.188618
77.07	-4.5366	0.0666996		77.13	-7.50688	0.044254		77.11	-7.00618	0.103666		77.08	-9.13688	0.169069
77.61	-4.19495	0.0324137		77.5	-8.20182	0.210343		77.6	-6.51246	0.0462286		77.57	-9.47615	0.247338
78.15	-4.32921	0.0458872		78.12	-7.98965	0.159635		78.12	-6.79372	0.0789494		78.12	-9.05685	0.150606
78.64	-4.24847	0.0377846		78.56	-7.57358	0.0601952		78.59	-6.24917	0.0155983		78.63	-9.30332	0.207466
79.13	-4.53482	0.0665209		79.11	-7.44697	0.0299357		79.08	-6.60595	0.0571049		79.13	-8.79473	0.0901358
79.57	-4.13062	0.0259579		79.64	-7.89002	0.135824		79.6	-6.66888	0.064426		79.57	-9.02743	0.143819
80.07	-4.42731	0.0557319		80.13	-7.55308	0.0552957		80.12	-6.23661	0.0141371		80.1	-8.84188	0.101013
80.53	-4.3158	0.0445414		80.56	-7.96401	0.153507		80.56	-6.18569	0.00821321		80.59	-9.18764	0.180779
81.08	-4.34527	0.0474988		81.08	-7.72054	0.0953183		81.06	-6.46053	0.0401872		81.04	-9.14341	0.170575
81.56	-3.86101	-0.00109851		81.56	-7.40607	0.0201607		81.56	-6.44887	0.0388307		81.57	-8.77151	0.084779
82.05	-4.25017	0.0379552		82.04	-8.12725	0.192521		82.07	-6.36101	0.0286094		82.06	-9.01606	0.141196
82.55	-4.0263	0.015489		82.59	-7.45586	0.0320604		82.55	-6.21417	0.0115265		82.55	-8.91259	0.117326
83.07	-4.04293	0.0171579		83.08	-7.46745	0.0348304		83.08	-6.44579	0.0384724		83.01	-8.4655	0.0141834
83.58	-4.43268	0.0562708		83.56	-8.03992	0.171649		83.57	-6.7951	0.07911		83.58	-8.94659	0.12517
84.11	-4.09151	0.0220331		84.1	-7.96412	0.153533		84.05	-6.27889	0.0190558		84.07	-9.03802	0.146262
84.57	-4.45276	0.0582859		84.56	-7.58968	0.0640431		84.55	-6.59735	0.0561044		84.5	-9.02906	0.144195
85.08	-4.19172	0.0320895		85.17	-7.59694	0.0657782		85.1	-6.40976	0.0342808		85.05	-8.936	0.122726
85.57	-4.26323	0.0392658		85.58	-7.54605	0.0536156		85.58	-6.59743	0.0561137		85.62	-9.10196	0.161013
86.03	-4.47028	0.0600441		86.07	-7.70215	0.0909232		86.06	-6.23249	0.0136578		86.13	-8.78712	0.0883802
86.55	-3.96786	0.0096243		86.59	-7.71895	0.0949383		86.56	-6.81768	0.0817369		86.53	-9.23379	0.191426
87.03	-4.15202	0.0281055		87.04	-7.35716	0.00847128		87.07	-6.19533	0.0093347		87.1	-8.53913	0.0311696
87.61	-4.2126	0.0341849		87.56	-7.5736	0.0602		87.55	-6.36396	0.0289526		87.52	-8.77243	0.0849913
88.08	-4.1551	0.0284146		88.09	-7.06083	-0.062351		88.08	-6.14546	0.00353299		88.07	-8.66327	0.0598084
88.52	-4.36846	0.0498261		88.55	-6.93751	-0.0918242		88.58	-6.45135	0.0391192		88.58	-8.57997	0.0405913
89.04	-4.10851	0.0237391		89.06	-7.45211	0.0311641		89.06	-6.50083	0.0448756		89.05	-8.27471	-0.0298314
89.61	-3.6812	-0.0191431		89.59	-7.20959	-0.0267976		89.57	-6.07221	-0.00498868		89.57	-8.80163	0.0917276
90.05	-3.98693	0.011538		90.1	-7.86992	0.13102		90.09	-6.24079	0.0146234		90.12	-8.58587	0.0419524
90.53	-4.1377	0.0266684		90.59	-7.35337	0.00756548		90.56	-6.20776	0.0107808		90.54	-8.70479	0.0693869
91.07	-3.92361	0.00518364		91.05	-7.55595	0.0559817		91.07	-6.20033	0.00991638		91.09	-8.73418	0.0761671
91.56	-3.91552	0.00437178		91.56	-7.41143	0.0214417		91.55	-6.14757	0.00377846		91.6	-8.74018	0.0775513
92.07	-4.15758	0.0286634		92.05	-7.4848	0.038977		92.06	-6.31666	0.0234498		92.05	-8.06351	-0.0785546
92.56	-3.63714	-0.0235647		92.53	-7.28165	-0.00957545		92.56	-6.51439	0.0464531		92.61	-8.36264	-0.00954615
93.07	-3.68869	-0.0183915		93.06	-7.26393	-0.0138105		93.06	-5.86058	-0.029609		93.06	-8.48221	0.0180383
93.58	-4.01587	0.0144423		93.57	-7.43624	0.0273712		93.57	-6.34958	0.0272796		93.52	-8.40783	0.000879061
94.04	-3.65398	-0.0218748		94.08	-7.41558	0.0224335		94.07	-6.24915	0.0155959		94.04	-8.71761	0.0723445
94.56	-4.14475	0.0273759		94.61	-7.42419	0.0244913		94.55	-6.11805	0.000344198		94.57	-8.52291	0.0274277
95.03	-3.59897	-0.0273952		95.06	-7.17597	-0.0348327		95.09	-6.2481	0.0154738		95.05	-8.07349	-0.0762523
95.55	-3.69123	-0.0181366		95.57	-7.36878	0.0112484		95.58	-6.15798	0.00498952		95.57	-8.47845	0.0171709
96.09	-3.87501	0.000306444		96.04	-6.99417	-0.0782826		96.06	-5.72048	-0.0459078		96.08	-8.26973	-0.0309802
96.58	-3.39123	-0.0482427		96.56	-7.09897	-0.0532356		96.55	-6.20071	0.00996059		96.54	-8.21768	-0.042988
97.09	-4.06582	0.019455		97.08	-7.29063	-0.00742925		97.05	-5.70047	-0.0482357		97.02	-8.14852	-0.058943
97.6	-3.88848	0.00165821		97.58	-7.28892	-0.00783794		97.58	-6.30903	0.0225622		97.51	-8.19329	-0.0486147
98.09	-3.70307	-0.0169484		98.09	-7.03451	-0.0686414		98.08	-5.84903	-0.0309527		98.05	-8.53733	0.0307544
98.6	-3.83188	-0.00402182		98.56	-7.15112	-0.0407718		98.58	-6.10558	-0.00110652		98.61	-8.31217	-0.0211894
99.06	-3.97913	0.0107553		99.09	-7.44184	0.0287096		99.05	-5.96655	-0.0172808		99.08	-8.19372	-0.0485155
99.58	-4.07084	0.0199587		99.57	-7.40735	0.0204666		99.56	-5.7554	-0.0418453		99.52	-8.08109	-0.074499
100.11	-4.14441	0.0273418		100.04	-7.11882	-0.0484915		100.07	-6.24161	0.0147188		100.1	-8.2596	-0.0333172

## Sheet: FigS2e
	w.t.				T6C				L10C				E73V				T6C/E73V			TITLE	L10C/E73V
Temperature	mdeg	scaled		Temperature	mdeg	scaled		Temperature	mdeg	scaled		Temperature	mdeg	scaled		Temperature	mdeg	scaled		Temperature	mdeg	scaled
19.9	-14.8091	1.01784		19.99	-13.8161	0.997933		20	-14.618	1.02647		20	-13.5221	1.02206		20	-14.939	1.0035		20	-13.3886	1.02647
20.54	-14.8257	1.01945		20.51	-14.0224	1.01864		20.55	-14.3935	1.00079		20.56	-13.5629	1.02691		20.53	-15.1607	1.0279		20.57	-13.0841	0.984963
21.08	-14.8924	1.02591		20.98	-14.0648	1.02289		21.04	-14.4993	1.01289		21.05	-13.3548	1.00218		21	-14.9939	1.00954		21.04	-13.2934	1.01349
21.55	-14.7599	1.01308		21.44	-13.854	1.00174		21.5	-14.3787	0.999101		21.51	-13.5354	1.02364		21.45	-14.8419	0.99282		21.52	-13.2439	1.00675
22.03	-14.6057	0.998139		22.07	-13.9889	1.01527		21.96	-14.1822	0.976629		21.96	-13.4969	1.01906		22.01	-14.9228	1.00172		21.96	-13.3624	1.0229
22.47	-14.5943	0.997034		22.56	-13.9952	1.01591		22.52	-14.457	1.00806		22.47	-13.3433	1.00081		22.58	-14.8902	0.998134		22.47	-13.4	1.02803
22.97	-14.4165	0.979811		23.11	-13.9441	1.01078		23.07	-14.421	1.00394		23.07	-13.4202	1.00995		23.08	-14.6945	0.976601		23.06	-13.1595	0.995241
23.58	-14.4101	0.979191		23.58	-14.048	1.02121		23.58	-14.4612	1.00854		23.57	-13.3221	0.998289		23.59	-15.0967	1.02086		23.56	-13.2848	1.01232
24.08	-14.7109	1.00833		24.09	-13.7357	0.989865		24.07	-14.5218	1.01547		24.08	-13.4816	1.01724		24.09	-14.8923	0.998365		24.09	-13.2823	1.01198
24.6	-14.6551	1.00292		24.61	-13.6394	0.980201		24.59	-14.5304	1.01645		24.58	-13.2759	0.992799		24.57	-14.6449	0.971144		24.58	-13.1588	0.995146
25.08	-14.659	1.0033		25.11	-13.6758	0.983854		25.09	-14.314	0.991702		25.1	-13.4347	1.01167		25.1	-15.0313	1.01366		25.09	-12.9394	0.965238
25.58	-14.5851	0.996143		25.6	-13.9417	1.01054		25.59	-14.3904	1.00044		25.6	-13.3491	1.0015		25.58	-14.6857	0.975633		25.58	-13.0701	0.983055
26.09	-14.3318	0.971606		26.1	-13.8385	1.00018		26.07	-14.4528	1.00758		26.09	-13.4877	1.01797		26.08	-14.818	0.99019		26.09	-13.2411	1.00636
26.57	-14.5654	0.994235		26.59	-14.0082	1.01721		26.59	-14.3552	0.996414		26.59	-13.0629	0.967485		26.6	-15.0505	1.01577		26.59	-13.3205	1.01719
27.08	-14.6509	1.00252		27.09	-13.6353	0.979789		27.1	-14.3027	0.99041		27.11	-13.0909	0.970812		27.09	-14.8735	0.996297		27.08	-13.0099	0.974849
27.59	-14.453	0.983347		27.6	-14.0262	1.01902		27.6	-14.1356	0.9713		27.58	-13.2475	0.989423		27.6	-14.7525	0.982983		27.59	-13.1053	0.987853
28.1	-14.6336	1.00084		28.11	-13.6821	0.984486		28.1	-14.1158	0.969035		28.09	-13.2354	0.987985		28.11	-14.931	1.00262		28.11	-13.2905	1.0131
28.59	-14.8075	1.01769		28.62	-13.6575	0.982017		28.6	-14.4167	1.00345		28.6	-13.4127	1.00906		28.59	-14.9195	1.00136		28.6	-13.0947	0.986408
29.08	-14.6288	1.00038		29.08	-13.7716	0.993467		29.08	-14.5362	1.01711		29.09	-13.0311	0.963706		29.09	-14.7773	0.985712		29.09	-13.0713	0.983218
29.61	-14.738	1.01095		29.58	-13.8886	1.00521		29.58	-14.3866	1		29.59	-13.1753	0.980843		29.61	-15.1618	1.02802		29.6	-13.2043	1.00135
30.08	-14.3904	0.977283		30.09	-13.3365	0.949803		30.1	-14.2486	0.984223		30.08	-13.2239	0.986619		30.11	-14.9723	1.00717		30.1	-13.0777	0.984091
30.58	-14.3729	0.975587		30.6	-13.7135	0.987637		30.59	-14.3291	0.993429		30.6	-12.9369	0.95251		30.61	-14.747	0.982378		30.58	-12.8568	0.953979
31.1	-14.6476	1.0022		31.1	-13.7881	0.995123		31.09	-14.1676	0.974959		31.09	-13.0944	0.971228		31.1	-14.7702	0.984931		31.07	-13.0108	0.974971
31.62	-14.6392	1.00138		31.6	-13.9647	1.01285		31.59	-14.4914	1.01199		31.59	-13.1303	0.975495		31.58	-14.9738	1.00733		31.59	-13.1577	0.994996
32.08	-14.4987	0.987774		32.07	-13.8215	0.998475		32.11	-14.0296	0.959177		32.08	-12.9226	0.950811		32.1	-14.4749	0.952438		32.09	-13.1274	0.990866
32.6	-14.6284	1.00034		32.6	-13.6339	0.979649		32.6	-14.2783	0.987619		32.59	-12.9427	0.9532		32.6	-14.8395	0.992556		32.58	-12.8332	0.950762
33.12	-14.3917	0.977408		33.09	-13.754	0.991701		33.1	-14.276	0.987356		33.1	-13.3149	0.997434		33.1	-14.6007	0.96628		33.1	-13.1987	1.00058
33.59	-14.4372	0.981816		33.61	-13.6929	0.98557		33.61	-14.2647	0.986064		33.59	-12.7591	0.93138		33.61	-14.3996	0.944153		33.6	-13.042	0.979224
34.08	-14.2	0.958838		34.08	-13.6636	0.982629		34.1	-14.6502	1.03015		34.1	-12.8832	0.946129		34.09	-14.5384	0.959425		34.08	-12.9311	0.964107
34.59	-14.695	1.00679		34.61	-13.6636	0.982629		34.58	-14.0389	0.960241		34.6	-13.3932	1.00674		34.59	-14.6405	0.97066		34.6	-13.1594	0.995228
35.13	-14.5227	0.990098		35.1	-13.8011	0.996428		35.08	-14.2601	0.985538		35.11	-13.1006	0.971965		35.09	-14.7198	0.979385		35.1	-13.0813	0.984581
35.61	-14.5765	0.99531		35.55	-13.7406	0.990356		35.59	-14.5358	1.01707		35.59	-12.9814	0.957799		35.61	-14.604	0.966643		35.59	-13.1683	0.996441
36.1	-14.2289	0.961638		36.1	-13.5231	0.96853		36.1	-14.1029	0.96756		36.09	-13.2087	0.984812		36.09	-14.4925	0.954375		36.08	-12.8747	0.956419
36.6	-14.0773	0.946952		36.59	-14.0237	1.01877		36.58	-14.1047	0.967766		36.6	-13.0463	0.965512		36.6	-14.5627	0.962099		36.58	-12.8078	0.947299
37.1	-14.346	0.972982		37.08	-13.5104	0.967255		37.11	-14.2219	0.981169		37.12	-13.2031	0.984147		37.09	-14.561	0.961912		37.11	-13.0737	0.983545
37.6	-14.4588	0.983908		37.58	-13.917	1.00806		37.61	-14.0128	0.957256		37.58	-13.0281	0.963349		37.6	-14.5522	0.960944		37.59	-12.856	0.95387
38.09	-14.3087	0.969368		38.07	-13.5544	0.971671		38.09	-14.1515	0.973118		38.09	-12.8741	0.945047		38.1	-14.6817	0.975193		38.08	-12.7822	0.94381
38.6	-14.4137	0.97954		38.6	-13.4066	0.956838		38.63	-14.113	0.968715		38.61	-13.1535	0.978252		38.61	-14.3114	0.934448		38.59	-12.8974	0.959513
39.1	-14.2153	0.960321		39.06	-13.4923	0.965439		39.11	-14.2191	0.980849		39.1	-12.822	0.938855		39.1	-14.2728	0.930201		39.12	-13.0625	0.982019
39.58	-14.5129	0.989149		39.61	-13.8014	0.996458		39.59	-14.3332	0.993898		39.59	-13.1842	0.981901		39.58	-14.4895	0.954045		39.59	-12.7627	0.941152
40.09	-14.1732	0.956242		40.13	-13.6008	0.976327		40.09	-14.2324	0.98237		40.09	-12.9884	0.958631		40.08	-14.3616	0.939972		40.1	-12.552	0.91243
40.6	-14.0776	0.946982		40.63	-13.505	0.966713		40.6	-14.1818	0.976583		40.62	-13.0535	0.966368		40.61	-14.6611	0.972926		40.59	-12.8348	0.95098
41.09	-13.9133	0.931066		41.13	-13.6792	0.984195		41.08	-14.0317	0.959417		41.11	-12.897	0.947769		41.1	-14.6383	0.970417		41.1	-12.8187	0.948785
41.6	-14.2485	0.963537		41.61	-13.5334	0.969563		41.61	-13.8641	0.94025		41.58	-12.9363	0.952439		41.57	-14.4976	0.954936		41.6	-12.9503	0.966724
42.11	-14.0445	0.943775		42.08	-13.6385	0.98011		42.11	-14.1463	0.972523		42.1	-13.0933	0.971098		42.09	-14.4888	0.953968		42.1	-12.8533	0.953502
42.6	-14.1832	0.957211		42.62	-13.5195	0.968168		42.6	-13.9867	0.954271		42.59	-13.0024	0.960295		42.6	-14.5043	0.955673		42.6	-12.9616	0.968265
43.1	-14.1802	0.95692		43.07	-13.2509	0.941213		43.11	-14.0828	0.965261		43.1	-13.0242	0.962886		43.09	-14.5531	0.961043		43.08	-12.7991	0.946113
43.61	-14.159	0.954867		43.55	-13.3377	0.949924		43.59	-13.7789	0.930506		43.61	-12.8838	0.9462		43.58	-14.4192	0.94631		43.59	-12.8402	0.951716
44.12	-13.9847	0.937982		44.1	-13.2285	0.938965		44.1	-14.08	0.964941		44.09	-12.9918	0.959035		44.08	-14.4106	0.945363		44.1	-12.5203	0.908109
44.62	-14.4204	0.980189		44.66	-13.2871	0.944846		44.59	-13.9444	0.949434		44.6	-13.0239	0.96285		44.61	-14.416	0.945958		44.6	-12.573	0.915293
45.11	-14.2663	0.965261		45.08	-13.3469	0.950847		45.09	-14.003	0.956135		45.08	-12.6966	0.923952		45.11	-14.2907	0.932171		45.08	-12.4268	0.895363
45.59	-14.1306	0.952116		45.6	-13.318	0.947947		45.6	-13.5533	0.904706		45.6	-12.9617	0.955458		45.59	-14.3569	0.939455		45.6	-12.7865	0.944396
46.09	-14.002	0.939658		46.09	-13.3629	0.952453		46.09	-13.871	0.941039		46.09	-12.8313	0.93996		46.11	-14.1623	0.918043		46.12	-12.5424	0.911121
46.6	-14.0953	0.948696		46.6	-13.4725	0.963452		46.6	-13.8064	0.933651		46.6	-12.7268	0.927541		46.62	-14.1259	0.914038		46.6	-12.8904	0.958559
47.1	-13.9141	0.931143		47.09	-13.2783	0.943963		47.09	-14.0977	0.966965		47.11	-12.7607	0.93157		47.08	-14.1543	0.917163		47.09	-12.634	0.923608
47.6	-13.9509	0.934708		47.61	-13.2028	0.936386		47.59	-13.5348	0.90259		47.59	-12.7753	0.933305		47.59	-14.2834	0.931368		47.59	-12.8498	0.953025
48.12	-13.9578	0.935376		48.09	-13.069	0.922959		48.09	-13.8835	0.942469		48.09	-12.7053	0.924986		48.1	-14.1047	0.911705		48.11	-12.5829	0.916642
48.61	-13.7452	0.914782		48.63	-13.4172	0.957902		48.62	-13.4501	0.892904		48.59	-12.7115	0.925723		48.59	-14.1785	0.919825		48.59	-12.6011	0.919123
49.09	-13.9144	0.931172		49.09	-13.139	0.929984		49.11	-13.4918	0.897673		49.1	-12.883	0.946105		49.08	-14.044	0.905026		49.11	-12.4705	0.90132
49.6	-13.8206	0.922086		49.59	-13.22	0.938112		49.6	-13.2472	0.8697		49.59	-12.9234	0.950906		49.59	-14.1585	0.917625		49.62	-12.6918	0.931487
50.13	-14.0385	0.943194		50.09	-13.3865	0.954821		50.1	-13.5389	0.903059		50.09	-12.5137	0.902216		50.1	-14.2319	0.925701		50.12	-12.5452	0.911503
50.61	-13.9336	0.933032		50.64	-13.4233	0.958514		50.62	-13.7257	0.924422		50.6	-12.523	0.903321		50.62	-14.0848	0.909515		50.58	-12.342	0.883804
51.08	-13.8211	0.922134		51.11	-13.3752	0.953687		51.09	-13.4652	0.894631		51.1	-12.6986	0.92419		51.1	-14.2144	0.923775		51.1	-12.6977	0.932291
51.62	-13.8573	0.925641		51.59	-13.0173	0.917771		51.61	-13.3673	0.883435		51.61	-12.5975	0.912175		51.59	-14.3132	0.934646		51.61	-12.4877	0.903665
52.12	-13.6707	0.907565		52.12	-13.3706	0.953226		52.12	-13.3879	0.88579		52.11	-12.5085	0.901598		52.11	-13.847	0.88335		52.1	-12.1762	0.861203
52.58	-13.7664	0.916836		52.61	-12.9761	0.913636		52.59	-13.3439	0.880758		52.59	-12.795	0.935646		52.63	-14.0626	0.907073		52.58	-12.525	0.908749
53.07	-13.7331	0.91361		53.08	-13.2466	0.940782		53.11	-13.0571	0.847959		53.09	-12.54	0.905341		53.11	-14.0276	0.903222		53.1	-12.1183	0.85331
53.61	-13.559	0.896745		53.59	-12.9589	0.91191		53.61	-13.0269	0.844505		53.6	-12.5185	0.902786		53.61	-14.1411	0.91571		53.58	-12.5032	0.905778
54.1	-13.7722	0.917397		54.12	-13.0603	0.922086		54.11	-13.2058	0.864965		54.09	-12.5751	0.909513		54.1	-13.9321	0.892714		54.12	-12.1142	0.852751
54.6	-13.5034	0.891359		54.59	-13.0312	0.919165		54.62	-13.4289	0.890479		54.57	-12.5817	0.910297		54.61	-13.8261	0.881051		54.59	-12.1393	0.856173
55.09	-13.7602	0.916235		55.11	-12.9551	0.911529		55.09	-13.2454	0.869494		55.1	-12.4605	0.895893		55.09	-14.0448	0.905114		55.1	-12.405	0.892392
55.61	-13.7659	0.916787		55.57	-12.8524	0.901222		55.61	-12.9653	0.837461		55.61	-12.751	0.930417		55.6	-14.1806	0.920056		55.6	-12.2409	0.870022
56.11	-13.8366	0.923636		56.09	-12.9436	0.910374		56.1	-12.9739	0.838444		56.1	-12.3184	0.879005		56.12	-13.8106	0.879345		56.12	-12.2768	0.874916
56.58	-13.6343	0.904039		56.6	-12.969	0.912923		56.6	-12.8228	0.821164		56.59	-12.5116	0.901966		56.6	-13.8705	0.885936		56.59	-11.8894	0.822108
57.09	-13.6661	0.907119		57.09	-12.8134	0.897308		57.1	-12.8699	0.82655		57.12	-12.4712	0.897165		57.1	-14.1207	0.913466		57.1	-12.0548	0.844654
57.61	-13.4314	0.884384		57.57	-12.253	0.84107		57.61	-13.0699	0.849423		57.61	-12.2725	0.87355		57.61	-13.9559	0.895333		57.61	-12.0913	0.84963
58.1	-13.5653	0.897355		58.07	-12.6133	0.877228		58.11	-12.9962	0.840994		58.09	-12.4265	0.891852		58.11	-13.8515	0.883845		58.08	-12.1846	0.862348
58.59	-13.135	0.855672		58.59	-12.0949	0.825204		58.6	-12.6492	0.80131		58.6	-12.5162	0.902513		58.57	-13.7098	0.868254		58.59	-11.9625	0.832072
59.11	-12.6244	0.80621		59.09	-11.7148	0.78706		59.1	-12.854	0.824732		59.11	-12.5706	0.908978		59.09	-13.4915	0.844234		59.12	-12.0262	0.840756
59.63	-12.0014	0.74586		59.59	-11.4007	0.755538		59.62	-12.6485	0.80123		59.61	-12.3928	0.887847		59.6	-13.8727	0.886178		59.6	-11.9096	0.824861
60.09	-11.3304	0.68086		60.09	-10.7037	0.685592		60.09	-12.4282	0.776036		60.1	-12.0538	0.847559		60.1	-13.5364	0.849175		60.1	-11.8848	0.821481
60.59	-10.5241	0.602753		60.61	-10.2908	0.644156		60.6	-12.1138	0.74008		60.58	-12.295	0.876224		60.6	-13.733	0.870807		60.59	-11.7251	0.799711
61.11	-9.8119	0.533762		61.12	-9.83709	0.598624		61.11	-11.7689	0.700637		61.1	-12.1542	0.859491		61.09	-13.6508	0.861762		61.1	-12.1215	0.853746
61.62	-9.29597	0.483784		61.63	-8.95244	0.509846		61.62	-11.5924	0.680451		61.61	-12.0078	0.842092		61.6	-13.6063	0.856866		61.6	-11.9539	0.8309
62.09	-8.69632	0.425696		62.11	-8.52019	0.466468		62.11	-11.1727	0.632453		62.11	-12.3721	0.885387		62.1	-13.7962	0.877761		62.1	-11.7782	0.806949
62.6	-8.60397	0.41675		62.59	-7.7641	0.390592		62.58	-10.6241	0.569714		62.6	-12.3388	0.88143		62.58	-13.665	0.863325		62.62	-11.6692	0.792091
63.12	-8.14498	0.372287		63.09	-7.34421	0.348454		63.06	-9.86553	0.482961		63.1	-12.2101	0.866135		63.09	-13.7144	0.86876		63.11	-11.8492	0.816628
63.63	-7.75741	0.334743		63.61	-7.12206	0.32616		63.61	-9.4974	0.440861		63.61	-12.0632	0.848676		63.62	-13.5523	0.850924		63.62	-11.8615	0.818305
64.1	-7.5408	0.31376		64.09	-6.57795	0.271557		64.11	-9.20741	0.407697		64.11	-11.8302	0.820986		64.16	-13.596	0.855732		64.1	-11.8001	0.809935
64.6	-7.41902	0.301963		64.59	-6.01361	0.214923		64.6	-9.57332	0.449543		64.59	-12.2613	0.872219		64.62	-13.5803	0.854005		64.62	-12.153	0.85804
65.09	-7.1525	0.276146		65.13	-6.00385	0.213944		65.11	-9.0664	0.39157		65.12	-12.218	0.867073		65.11	-13.6166	0.857999		65.11	-12.0817	0.848321
65.6	-6.72721	0.234948		65.57	-6.11585	0.225183		65.6	-8.89283	0.37172		65.62	-12.2434	0.870092		65.62	-13.3566	0.829391		65.59	-11.9084	0.824698
66.1	-6.83093	0.244995		66.13	-5.8667	0.20018		66.1	-8.85149	0.366992		66.11	-11.7805	0.815079		66.09	-13.4076	0.835003		66.1	-12.0446	0.843264
66.62	-6.96756	0.25823		66.61	-5.64458	0.17789		66.62	-8.86114	0.368096		66.61	-12.1052	0.853668		66.6	-13.6323	0.859727		66.6	-11.766	0.805286
67.11	-6.53728	0.216549		67.06	-5.30392	0.143703		67.09	-8.41387	0.316945		67.1	-11.9821	0.839038		67.11	-13.3692	0.830778		67.11	-11.5143	0.770976
67.59	-6.06834	0.171123		67.63	-5.38618	0.151958		67.59	-8.00396	0.270066		67.59	-11.9	0.829281		67.6	-13.2489	0.817541		67.59	-11.6634	0.791301
68.09	-5.98279	0.162835		68.11	-5.12273	0.12552		68.12	-7.87831	0.255696		68.11	-11.7936	0.816636		68.1	-13.2465	0.817277		68.11	-11.8373	0.815006
68.6	-6.07534	0.171801		68.61	-5.31508	0.144823		68.62	-7.91494	0.259886		68.62	-11.6603	0.800794		68.61	-12.9067	0.779888		68.62	-11.1125	0.716205
69.16	-5.88482	0.153345		69.1	-4.54257	0.0672987		69.1	-8.08311	0.279118		69.1	-11.1087	0.73524		69.09	-12.6064	0.746846		69.12	-11.1048	0.715155
69.61	-5.62934	0.128597		69.6	-5.07336	0.120565		69.62	-7.79727	0.246428		69.59	-11.0367	0.726683		69.59	-12.728	0.760226		69.58	-10.6986	0.659784
70.11	-5.73508	0.13884		70.13	-4.9139	0.104563		70.11	-7.66262	0.231029		70.1	-10.1836	0.625297		70.11	-12.1913	0.701172		70.07	-10.6721	0.656172
70.61	-5.42434	0.108738		70.64	-4.70372	0.0834707		70.61	-7.54485	0.217561		70.61	-9.70968	0.568974		70.62	-11.5342	0.628871		70.58	-9.90903	0.552154
71.07	-5.2786	0.0946205		71.09	-4.86014	0.099168		71.11	-7.40482	0.201547		71.11	-9.25068	0.514425		71.11	-10.9204	0.561334		71.11	-9.44365	0.488715
71.59	-5.48463	0.114579		71.59	-4.7352	0.0866298		71.61	-7.39989	0.200983		71.59	-8.98647	0.483025		71.59	-10.1479	0.476336		71.6	-9.1866	0.453676
72.1	-5.51629	0.117646		72.11	-4.42033	0.0550314		72.11	-7.34102	0.19425		72.09	-8.77717	0.458151		72.12	-9.44096	0.398551		72.09	-8.91405	0.416523
72.61	-5.29676	0.0963796		72.6	-4.46229	0.0592423		72.59	-7.30747	0.190413		72.6	-8.56875	0.433381		72.63	-9.4296	0.397301		72.58	-8.76703	0.396482
73.1	-5.55992	0.121872		73.13	-4.82788	0.0959306		73.11	-7.01994	0.157531		73.09	-8.17669	0.386787		73.11	-8.49389	0.294344		73.12	-8.40848	0.347606
73.59	-5.45695	0.111897		73.62	-4.48655	0.0616768		73.62	-6.94939	0.149462		73.59	-7.94006	0.358665		73.59	-8.18806	0.260693		73.59	-8.5087	0.361268
74.1	-5.34436	0.100991		74.1	-4.41729	0.0547263		74.09	-7.32255	0.192138		74.11	-7.50632	0.307118		74.1	-8.27444	0.270198		74.11	-8.03736	0.297017
74.6	-5.23085	0.0899949		74.6	-4.42401	0.0554007		74.6	-6.71617	0.12279		74.6	-7.53272	0.310255		74.66	-8.17081	0.258795		74.6	-8.38807	0.344824
75.09	-5.55199	0.121104		75.13	-4.48377	0.0613979		75.09	-7.29675	0.189187		75.09	-7.34197	0.287586		75.1	-7.80687	0.218751		75.13	-7.67143	0.247135
75.61	-5.31902	0.098536		75.54	-4.25326	0.0382653		75.6	-7.06414	0.162585		75.6	-7.02423	0.249824		75.62	-7.53636	0.188986		75.59	-7.78564	0.262704
76.11	-5.39632	0.106024		76.11	-4.79776	0.092908		76.09	-6.97058	0.151886		76.11	-7.01452	0.24867		76.06	-7.67413	0.204145		76.09	-8.03309	0.296435
76.62	-5.13557	0.0807651		76.57	-4.11089	0.0239779		76.6	-6.76131	0.127953		76.61	-7.18603	0.269053		76.6	-7.55403	0.19093		76.6	-7.62908	0.241362
77.1	-5.47704	0.113843		77.07	-4.5366	0.0666996		77.11	-6.90552	0.144445		77.1	-6.4421	0.180641		77.12	-7.23185	0.155481		77.1	-7.32458	0.199855
77.6	-5.25604	0.0924351		77.61	-4.19495	0.0324137		77.61	-6.68583	0.119321		77.59	-6.62122	0.201929		77.61	-6.9665	0.126284		77.6	-7.31438	0.198464
78.1	-5.34469	0.101023		78.15	-4.32921	0.0458872		78.1	-6.87057	0.140448		78.11	-6.53406	0.19157		78.12	-6.8017	0.108151		78.1	-7.09866	0.169058
78.59	-5.12963	0.0801897		78.64	-4.24847	0.0377846		78.61	-6.61491	0.11121		78.59	-6.28692	0.162199		78.6	-7.01181	0.13127		78.6	-7.41257	0.211849
79.1	-4.92842	0.0606984		79.13	-4.53482	0.0665209		79.08	-6.74389	0.125961		79.07	-6.29255	0.162868		79.08	-7.25808	0.158367		79.11	-7.07248	0.16549
79.63	-5.09876	0.0771993		79.57	-4.13062	0.0259579		79.61	-6.40185	0.0868439		79.59	-5.89137	0.11519		79.6	-6.49281	0.0741636		79.61	-7.14672	0.17561
80.11	-5.10165	0.0774793		80.07	-4.42731	0.0557319		80.1	-6.47439	0.0951398		80.11	-5.90937	0.11733		80.09	-7.04674	0.135113		80.08	-6.86166	0.136752
80.56	-4.95133	0.0629177		80.53	-4.3158	0.0445414		80.59	-6.35985	0.0820406		80.56	-5.96256	0.123651		80.58	-7.19899	0.151865		80.58	-6.97893	0.152737
81.07	-5.09944	0.0772652		81.08	-4.34527	0.0474988		81.08	-6.12668	0.0553746		81.07	-6.08382	0.138062		81.08	-7.01587	0.131716		81.08	-7.04774	0.162117
81.58	-4.94798	0.0625932		81.56	-3.86101	-0.00109851		81.58	-6.79543	0.131855		81.58	-5.76332	0.0999724		81.57	-6.82401	0.110606		81.59	-6.8303	0.132477
82.08	-5.25082	0.0919294		82.05	-4.25017	0.0379552		82.06	-6.33117	0.0787607		82.06	-5.95293	0.122506		82.09	-6.12238	0.033405		82.05	-6.723	0.11785
82.57	-4.86135	0.0542014		82.55	-4.0263	0.015489		82.56	-6.62968	0.112899		82.57	-5.67998	0.0900679		82.66	-6.55091	0.0805564		82.56	-6.71335	0.116535
83.07	-4.74841	0.0432608		83.07	-4.04293	0.0171579		83.08	-6.33604	0.0793176		83.08	-5.72106	0.09495		83.06	-6.14284	0.0356562		83.08	-7.00591	0.156415
83.57	-4.82923	0.0510899		83.58	-4.43268	0.0562708		83.58	-6.23516	0.0677807		83.58	-5.50858	0.069698		83.59	-6.32011	0.0551613		83.58	-6.54553	0.0936585
84.08	-4.95768	0.0635329		84.11	-4.09151	0.0220331		84.08	-6.53506	0.102078		84.08	-5.72124	0.0949714		84.1	-6.5116	0.0762311		84.07	-6.54715	0.0938793
84.59	-4.81439	0.0496523		84.57	-4.45276	0.0582859		84.57	-5.99363	0.0401586		84.59	-5.63436	0.0846462		84.59	-6.35759	0.0592853		84.58	-6.48266	0.0850883
85.08	-4.75749	0.0441404		85.08	-4.19172	0.0320895		85.09	-6.11102	0.0535837		85.08	-5.72395	0.0952935		85.11	-5.99384	0.0192616		85.1	-6.62199	0.104081
85.56	-4.80685	0.0489219		85.57	-4.26323	0.0392658		85.57	-6.11733	0.0543053		85.59	-5.53399	0.0727178		85.58	-6.39086	0.062946		85.57	-6.54058	0.0929837
86.07	-4.53698	0.0227796		86.03	-4.47028	0.0600441		86.07	-5.8517	0.023927		86.05	-5.36226	0.0523087		86.1	-5.93396	0.012673		86.07	-6.35392	0.0675392
86.58	-4.99035	0.0666976		86.55	-3.96786	0.0096243		86.56	-6.15731	0.0588775		86.58	-5.44057	0.0616154		86.57	-6.25435	0.0479257		86.58	-6.21413	0.0484837
87.07	-4.97809	0.06551		87.03	-4.15202	0.0281055		87.07	-5.7221	0.00910554		87.08	-5.41651	0.058756		87.08	-5.95432	0.0149132		87.08	-6.06699	0.0284263
87.57	-4.91847	0.0597346		87.61	-4.2126	0.0341849		87.57	-5.82216	0.0205487		87.56	-5.35576	0.0515362		87.59	-6.55613	0.0811308		87.58	-6.28429	0.0580475
88.06	-4.78981	0.0472713		88.08	-4.1551	0.0284146		88.07	-5.94392	0.0344736		88.08	-5.65138	0.0866689		88.1	-5.80394	-0.00163321		88.07	-6.09028	0.0316011
88.53	-4.37544	0.00713115		88.52	-4.36846	0.0498261		88.6	-6.20699	0.0645591		88.59	-5.22964	0.0365476		88.59	-6.31627	0.0547388		88.55	-6.2449	0.0526781
89.08	-4.40991	0.0104703		89.04	-4.10851	0.0237391		89.07	-5.8106	0.0192267		89.06	-5.21725	0.0350751		89.13	-6.26155	0.0487179		89.09	-6.34755	0.0666708
89.6	-4.54338	0.0233995		89.61	-3.6812	-0.0191431		89.54	-5.83717	0.0222653		89.57	-5.05992	0.0163774		89.52	-6.16647	0.0382562		89.57	-6.19862	0.0463694
90.09	-4.40805	0.0102901		90.05	-3.98693	0.011538		90.09	-5.74615	0.011856		90.07	-5.44793	0.0624901		90.01	-5.71286	-0.0116548		90.05	-6.0268	0.0229478
90.58	-4.4453	0.0138985		90.53	-4.1377	0.0266684		90.55	-6.05028	0.0466372		90.57	-4.87281	-0.00585956		90.58	-6.11144	0.0322012		90.55	-6.29488	0.0594911
91.06	-4.60161	0.0290403		91.07	-3.92361	0.00518364		91.06	-5.75711	0.0131094		91.08	-5.22688	0.0362196		91.13	-6.06521	0.0271145		91.08	-6.25605	0.054198
91.54	-4.39012	0.0085532		91.56	-3.91552	0.00437178		91.55	-5.88521	0.0277593		91.57	-5.04662	0.0147967		91.55	-5.95408	0.0148868		91.56	-5.89254	0.00464617
92.06	-4.38096	0.00766587		92.07	-4.15758	0.0286634		92.13	-5.89321	0.0286742		92.04	-5.13208	0.0249532		92.08	-6.38678	0.0624971		92.08	-5.83322	-0.00344003
92.56	-4.49323	0.0185415		92.56	-3.63714	-0.0235647		92.58	-5.75281	0.0126176		92.56	-5.249	0.0388484		92.63	-6.03533	0.0238268		92.58	-5.87995	0.00292997
93.09	-4.3793	0.00750506		93.07	-3.68869	-0.0183915		93.06	-5.72057	0.00893057		93.07	-4.88215	-0.00474955		93.1	-5.86658	0.00525912		93.05	-6.07958	0.0301425
93.6	-4.47523	0.0167978		93.58	-4.01587	0.0144423		93.57	-5.57135	-0.0081347		93.56	-4.87261	-0.00588333		93.58	-5.90644	0.00964494		93.57	-6.1903	0.0452353
94.04	-4.42017	0.0114642		94.04	-3.65398	-0.0218748		94.06	-5.86085	0.0249734		94.06	-4.98985	0.00804996		94.06	-5.805	-0.00151657		94.03	-6.00662	0.020197
94.63	-4.11459	-0.0181375		94.56	-4.14475	0.0273759		94.57	-5.61139	-0.0035556		94.57	-5.07854	0.0185903		94.59	-5.64842	-0.0187452		94.56	-5.49133	-0.0500447
95.13	-4.62139	0.0309564		95.03	-3.59897	-0.0273952		95.1	-5.7541	0.0127652		95.05	-4.72597	-0.0233106		95.11	-5.82098	0.000241717		95.08	-5.83259	-0.00352591
95.61	-4.0737	-0.0220985		95.55	-3.69123	-0.0181366		95.57	-5.72873	0.00986377		95.56	-4.89789	-0.00287895		95.46	-5.72965	-0.00980738		95.57	-5.31892	-0.0735468
96.09	-4.09525	-0.0200109		96.09	-3.87501	0.000306444		96.02	-5.35458	-0.0329252		96.06	-4.81276	-0.0129961		96.08	-5.69346	-0.0137894		96.06	-5.89261	0.00465571
96.54	-4.18616	-0.0112045		96.58	-3.39123	-0.0482427		96.56	-5.42108	-0.02532		96.53	-4.64243	-0.0332389		96.55	-5.86532	0.00512048		96.56	-5.63449	-0.0305299
97.05	-4.26944	-0.0031371		97.09	-4.06582	0.019455		97.06	-5.6248	-0.00202199		97.07	-4.72085	-0.0239191		97.18	-5.75658	-0.00684426		97.05	-5.79496	-0.00865544
97.55	-4.08405	-0.0210959		97.6	-3.88848	0.00165821		97.59	-5.1779	-0.0531309		97.58	-4.95502	0.00391062		97.6	-5.51605	-0.0333099		97.54	-5.74754	-0.0151195
98.08	-4.42554	0.0119843		98.09	-3.70307	-0.0169484		98.14	-5.87238	0.026292		98.06	-4.84723	-0.00889959		98.04	-5.66734	-0.0166634		98.08	-5.71643	-0.0193603
98.6	-3.9454	-0.0345269		98.6	-3.83188	-0.00402182		98.57	-5.322	-0.0366511		98.56	-4.76205	-0.0190227		98.6	-5.5043	-0.0346028		98.5	-5.93337	0.0102119
99.07	-4.1398	-0.0156954		99.06	-3.97913	0.0107553		99.12	-5.54538	-0.0111047		99.08	-4.80071	-0.0144282		99.03	-5.82165	0.000315438		99.12	-5.67049	-0.0256226
99.64	-4.06313	-0.0231224		99.58	-4.07084	0.0199587		99.55	-5.36608	-0.03161		99.59	-4.6048	-0.037711		99.52	-5.56914	-0.0274684		99.53	-5.44444	-0.0564365
100.08	-4.08434	-0.0210678		100.11	-4.14441	0.0273418		100.09	-5.28144	-0.0412897		100.07	-4.65842	-0.0313386		100.01	-5.41015	-0.0449622		100.07	-5.7503	-0.0147433
##### Extended Information				##### Extended Information				##### Extended Information				##### Extended Information				##### Extended Information				##### Extended Information
[Comments]				[Comments]				[Comments]				[Comments]				[Comments]				[Comments]
Sample name				Sample name				Sample name				Sample name				Sample name				Sample name
Comment				Comment				Comment				Comment				Comment				Comment
User				User				User				User				User				User
Division				Division				Division				Division				Division				Division
Company	TUM			Company	TUM			Company	TUM			Company	TUM			Company	TUM			Company	TUM
[Detailed Information]				[Detailed Information]				[Detailed Information]				[Detailed Information]				[Detailed Information]				[Detailed Information]
Creation date	16/06/2025 15:39			Creation date	15/05/2025 12:28			Creation date	17/06/2025 13:51			Creation date	17/06/2025 15:36			Creation date	17/06/2025 12:05			Creation date	16/06/2025 17:55
Data array type	Non-linear data array * 2			Data array type	Non-linear data array * 2			Data array type	Non-linear data array * 2			Data array type	Non-linear data array * 2			Data array type	Non-linear data array * 2			Data array type	Non-linear data array * 2
Horizontal axis	Temperature [C]			Horizontal axis	Temperature [C]			Horizontal axis	Temperature [C]			Horizontal axis	Temperature [C]			Horizontal axis	Temperature [C]			Horizontal axis	Temperature [C]
Vertical axis(1)	CD [mdeg]			Vertical axis(1)	CD [mdeg]			Vertical axis(1)	CD [mdeg]			Vertical axis(1)	CD [mdeg]			Vertical axis(1)	CD [mdeg]			Vertical axis(1)	CD [mdeg]
Vertical axis(2)	HT [V]			Vertical axis(2)	HT [V]			Vertical axis(2)	HT [V]			Vertical axis(2)	HT [V]			Vertical axis(2)	HT [V]			Vertical axis(2)	HT [V]
Start	19.9 C			Start	19.99 C			Start	20 C			Start	20 C			Start	20 C			Start	20 C
End	100.08 C			End	100.11 C			End	100.09 C			End	100.07 C			End	100.01 C			End	100.07 C
Data points	161			Data points	161			Data points	161			Data points	161			Data points	161			Data points	161
[Measurement Information]				[Measurement Information]				[Measurement Information]				[Measurement Information]				[Measurement Information]				[Measurement Information]
Instrument name	J-1500			Instrument name	J-1500			Instrument name	J-1500			Instrument name	J-1500			Instrument name	J-1500			Instrument name	J-1500
Model name	J-1500			Model name	J-1500			Model name	J-1500			Model name	J-1500			Model name	J-1500			Model name	J-1500
Serial No.	D066761638			Serial No.	D066761638			Serial No.	D066761638			Serial No.	D066761638			Serial No.	D066761638			Serial No.	D066761638
Detector	PM-539			Detector	PM-539			Detector	PM-539			Detector	PM-539			Detector	PM-539			Detector	PM-539
Detector S/N	D066761638			Detector S/N	D066761638			Detector S/N	D066761638			Detector S/N	D066761638			Detector S/N	D066761638			Detector S/N	D066761638
Lock-in amp.	X mode			Lock-in amp.	X mode			Lock-in amp.	X mode			Lock-in amp.	X mode			Lock-in amp.	X mode			Lock-in amp.	X mode
HT volt	Auto			HT volt	Auto			HT volt	Auto			HT volt	Auto			HT volt	Auto			HT volt	Auto
Accessory	PTC-517			Accessory	PTC-517			Accessory	PTC-517			Accessory	PTC-517			Accessory	PTC-517			Accessory	PTC-517
Accessory S/N	C036561646			Accessory S/N	C036561646			Accessory S/N	C036561646			Accessory S/N	C036561646			Accessory S/N	C036561646			Accessory S/N	C036561646
Control sensor	Holder			Control sensor	Holder			Control sensor	Holder			Control sensor	Holder			Control sensor	Holder			Control sensor	Holder
Monitor sensor	Holder			Monitor sensor	Holder			Monitor sensor	Holder			Monitor sensor	Holder			Monitor sensor	Holder			Monitor sensor	Holder
Start Mode	Keep target temperature +/-0.10 deg C while 5 seconds			Start Mode	Keep target temperature 0.10 deg C while 5 seconds			Start Mode	Keep target temperature +/-0.10 deg C while 5 seconds			Start Mode	Keep target temperature +/-0.10 deg C while 5 seconds			Start Mode	Keep target temperature +/-0.10 deg C while 5 seconds			Start Mode	Keep target temperature +/-0.10 deg C while 5 seconds
Measurement date	16/06/2025 15:38			Measurement date	15/05/2025 12:28			Measurement date	17/06/2025 13:45			Measurement date	17/06/2025 15:35			Measurement date	17/06/2025 11:53			Measurement date	16/06/2025 17:34
Parameter file	Z:\Hagn\Umut G黱sel\CD\tm_ug.cdtv			Photometric mode	CD, HT			Parameter file	Z:\Hagn\Umut G黱sel\CD\tm_ug.cdtv			Parameter file	Z:\Hagn\Umut G黱sel\CD\tm_ug.cdtv			Parameter file	Z:\Hagn\Umut G黱sel\CD\tm_ug.cdtv			Parameter file	Z:\Hagn\Umut G黱sel\CD\tm_ug.cdtv
Photometric mode	CD, HT			CD scale	200 mdeg/0.1 dOD			Photometric mode	CD, HT			Photometric mode	CD, HT			Photometric mode	CD, HT			Photometric mode	CD, HT
CD scale	200 mdeg/0.1 dOD			FL scale	200 mdeg/0.1 dOD			CD scale	200 mdeg/0.1 dOD			CD scale	200 mdeg/0.1 dOD			CD scale	200 mdeg/0.1 dOD			CD scale	200 mdeg/0.1 dOD
FL scale	200 mdeg/0.1 dOD			D.I.T.	2 sec			FL scale	200 mdeg/0.1 dOD			FL scale	200 mdeg/0.1 dOD			FL scale	200 mdeg/0.1 dOD			FL scale	200 mdeg/0.1 dOD
D.I.T.	2 sec			Bandwidth	2.00 nm			D.I.T.	2 sec			D.I.T.	2 sec			D.I.T.	2 sec			D.I.T.	2 sec
Bandwidth	2.00 nm			Monitor wavelength	215 nm			Bandwidth	2.00 nm			Bandwidth	2.00 nm			Bandwidth	2.00 nm			Bandwidth	2.00 nm
Monitor wavelength	215 nm			Baseline correction	None			Monitor wavelength	215 nm			Monitor wavelength	215 nm			Monitor wavelength	215 nm			Monitor wavelength	215 nm
Baseline correction	None			Shutter control	Auto			Baseline correction	None			Baseline correction	None			Baseline correction	None			Baseline correction	None
Shutter control	Auto			No. of cycle	1			Shutter control	Auto			Shutter control	Auto			Shutter control	Auto			Shutter control	Auto
No. of cycle	1							No. of cycle	1			No. of cycle	1			No. of cycle	1			No. of cycle	1
				Concentration	20 umol/L
Concentration	20 umol/L			Solvent	CD Buffer			Concentration	20 umol/L			Concentration	20 umol/L			Concentration	20 umol/L			Concentration	20 umol/L
Solvent	CD Buffer							Solvent	CD Buffer			Solvent	CD Buffer			Solvent	CD Buffer			Solvent	CD Buffer
				Start Temperature	20 C
Start Temperature	20 C			Stage-1	Target 100 C, Interval 0.5 C, Ramp rate 1.5 C/min, Wait 0 sec			Start Temperature	20 C			Start Temperature	20 C			Start Temperature	20 C			Start Temperature	20 C
Stage-1	Target 100 C, Interval 0.5 C, Ramp rate 1.5 C/min, Wait 0 sec			Temp. ramp mode	Halt, wait 0 sec before acquiring data			Stage-1	Target 100 C, Interval 0.5 C, Ramp rate 1.5 C/min, Wait 0 sec			Stage-1	Target 100 C, Interval 0.5 C, Ramp rate 1.5 C/min, Wait 0 sec			Stage-1	Target 100 C, Interval 0.5 C, Ramp rate 1.5 C/min, Wait 0 sec			Stage-1	Target 100 C, Interval 0.5 C, Ramp rate 1.5 C/min, Wait 0 sec
Temp. ramp mode	Halt, wait 0 sec before acquiring data							Temp. ramp mode	Halt, wait 0 sec before acquiring data			Temp. ramp mode	Halt, wait 0 sec before acquiring data			Temp. ramp mode	Halt, wait 0 sec before acquiring data			Temp. ramp mode	Halt, wait 0 sec before acquiring data

## Sheet: FigS2f
Temp	NDdH5	NDdH5scaled	TITLE	LDAO	Column 6	TITLE	ND1D1	ND1D1 scaled
20	-19.0938	1.0075	20.66	-33.8419		20	-46.1143	1.00501
20.5	-18.8843	0.990744	20.76	-33.912		20.52	-46.2493	1.01093
21	-19.0708	1.00566	21.01	-33.3552		21.07	-46.0748	1.00328
21.5	-18.4425	0.9554	21.54	-33.5763		21.5	-46.1899	1.00833
22	-18.9039	0.992312	22	-33.5166		22.03	-46.2176	1.00954
22.5	-18.8893	0.991144	22.5	-33.4978		22.5	-46.0813	1.00357
23	-18.7099	0.976792	23	-33.2098		23.07	-46.2199	1.00964
23.5	-18.4731	0.957848	23.61	-33.3155		23.59	-46.2192	1.00961
24	-18.9824	0.998592	24.08	-33.1814		24.01	-45.9879	0.999469
24.5	-18.8743	0.989944	24.5	-33.0496		24.61	-45.7707	0.989943
25	-18.9536	0.996288	25	-33.4457		25.07	-45.4918	0.977711
25.5	-18.3453	0.947624	25.59	-32.9614		25.51	-45.5531	0.980399
26	-18.7696	0.981568	26	-32.695		26	-46.2213	1.00971
26.5	-18.6591	0.972728	26.56	-32.7731		26.6	-45.8016	0.991298
27	-18.445	0.9556	27	-32.5548		27.01	-45.6019	0.982539
27.5	-18.6965	0.97572	27.59	-33.0432		27.56	-45.6657	0.985338
28	-18.9652	0.997216	28.02	-32.5273		28.09	-45.5566	0.980553
28.5	-18.9102	0.992816	28.5	-32.8913		28.6	-45.8034	0.991377
29	-19.0991	1.00793	29	-32.5266		29.03	-45.9152	0.996281
29.5	-18.9865	0.99892	29.56	-32.574		29.51	-45.2156	0.965596
30	-18.9976	0.999808	30.02	-32.3264		30.06	-45.8178	0.992009
30.5	-18.7252	0.978016	30.59	-32.4998		30.5	-45.9079	0.995961
31	-18.9675	0.9974	31.01	-32.4333		31	-45.5346	0.979588
31.5	-19.0271	1.00217	31.52	-32.2524		31.59	-45.2297	0.966215
32	-19.2601	1.02081	32	-31.9241		32	-45.5449	0.980039
32.5	-18.9182	0.993456	32.6	-32.0357		32.52	-45.2716	0.968053
33	-18.3478	0.947824	33.07	-32.3924		33.07	-45.1938	0.96464
33.5	-19.4614	1.03691	33.53	-32.3424		33.5	-45.1824	0.96414
34	-18.7589	0.980712	34.01	-32.3831		34.03	-45.0063	0.956417
34.5	-18.1883	0.935064	34.62	-32.972		34.5	-45.6092	0.98286
35	-18.8787	0.990296	35.01	-32.4623		35.01	-45.4327	0.975118
35.5	-18.5062	0.960496	35.51	-32.8008		35.59	-46.0546	1.00239
36	-18.5606	0.964848	36.08	-32.6312		36.01	-45.0294	0.95743
36.5	-18.7886	0.983088	36.59	-32.314		36.5	-45.0695	0.959189
37	-18.1243	0.929944	37.03	-32.1021		37.08	-45.1923	0.964575
37.5	-18.7172	0.977376	37.5	-32.7974		37.52	-45.6171	0.983206
38	-18.7438	0.979504	38.06	-32.0257		38.01	-45.0847	0.959855
38.5	-18.673	0.97384	38.52	-31.782		38.5	-45.4976	0.977965
39	-18.8351	0.986808	39.01	-32.4107		39.08	-45.0567	0.958627
39.5	-18.3163	0.945304	39.6	-31.935		39.5	-44.7392	0.944702
40	-18.4407	0.955256	40.01	-32.335		40.01	-45.0657	0.959022
40.5	-18.9284	0.994272	40.57	-32.3512		40.57	-45.0223	0.957118
41	-18.6712	0.973696	41	-32.0312		41.01	-44.9958	0.955956
41.5	-18.8784	0.990272	41.58	-32.3581		41.5	-45.4741	0.976934
42	-18.4491	0.955928	42.02	-31.8809		42	-45.0517	0.958408
42.5	-18.3245	0.94596	42.51	-32.4193		42.51	-44.645	0.94057
43	-18.1146	0.929168	43	-32.0844		43	-44.7552	0.945404
43.5	-17.6174	0.889392	43.54	-31.6894		43.61	-44.9405	0.953531
44	-17.5254	0.882032	44.02	-31.549		44.1	-44.6573	0.94111
44.5	-18.0592	0.924736	44.52	-31.653		44.52	-44.8982	0.951675
45	-18.2866	0.942928	45.06	-31.5187		45.01	-45.0025	0.95625
45.5	-18.6407	0.971256	45.53	-31.8625		45.54	-44.9561	0.954215
46	-17.7302	0.898416	46.01	-31.5383		46.06	-44.663	0.94136
46.5	-18.0658	0.925264	46.57	-31.5171		46.54	-44.6536	0.940947
47	-18.1069	0.928552	47	-31.8717		47	-44.4814	0.933395
47.5	-18.2796	0.942368	47.56	-31.297		47.6	-44.124	0.917719
48	-17.551	0.88408	48.01	-31.5473		48.01	-44.504	0.934386
48.5	-17.5967	0.887736	48.58	-31.3976		48.53	-44.4222	0.930798
49	-18.1136	0.929088	49.02	-31.1822		49.1	-44.3439	0.927364
49.5	-17.7422	0.899376	49.58	-31.1308		49.56	-44.5404	0.935982
50	-17.7765	0.90212	50	-31.0393		50.01	-43.7348	0.900649
50.5	-17.6551	0.892408	50.5	-31.3769		50.56	-44.2316	0.922439
51	-17.7647	0.901176	51.02	-30.7546		51.09	-43.6054	0.894974
51.5	-17.32	0.8656	51.63	-30.7213		51.59	-43.8355	0.905066
52	-17.4701	0.877608	52	-31.063		52.09	-43.8477	0.905601
52.5	-17.5776	0.886208	52.5	-30.705		52.5	-43.9144	0.908526
53	-17.5632	0.885056	53.02	-30.5106		53.08	-43.8193	0.904355
53.5	-17.1769	0.854152	53.51	-30.5503		53.54	-43.8635	0.906294
54	-17.1486	0.851888	54.05	-30.5157		54.03	-43.7227	0.900118
54.5	-17.2979	0.863832	54.56	-30.1614		54.51	-43.2601	0.879829
55	-17.3569	0.868552	55	-29.9219		55	-43.5263	0.891504
55.5	-17.4005	0.87204	55.52	-29.5559		55.51	-43.3573	0.884092
56	-16.6744	0.813952	56.07	-29.846		56.05	-43.3606	0.884237
56.5	-16.7752	0.822016	56.52	-29.9599		56.5	-43.5401	0.89211
57	-16.8437	0.827496	57.07	-29.3789		57.02	-43.0007	0.868452
57.5	-16.6358	0.810864	57.52	-29.4036		57.58	-43.34	0.883333
58	-16.852	0.82816	58.03	-28.9358		58.09	-42.8268	0.860825
58.5	-16.5347	0.802776	58.63	-28.6847		58.5	-43.0612	0.871105
59	-16.3297	0.786376	59.09	-28.6799		59	-42.5615	0.849189
59.5	-16.4899	0.799192	59.5	-28.6329		59.54	-42.9355	0.865592
60	-16.2108	0.776864	60.02	-28.6103		60	-42.3605	0.840373
60.5	-16.0094	0.760752	60.6	-28.7125		60.56	-42.8936	0.863754
61	-15.6171	0.729368	61.07	-29.0668		61.12	-42.5423	0.848346
61.5	-15.4465	0.71572	61.53	-29.2873		61.5	-42.6408	0.852667
62	-15.5199	0.721592	62.05	-29.217		62.07	-42.0379	0.826224
62.5	-15.4415	0.71532	62.64	-29.5307		62.56	-42.0345	0.826075
63	-15.0117	0.680936	63.08	-29.5608		63.1	-41.7692	0.814439
63.5	-15.1959	0.695672	63.52	-28.7547		63.5	-41.9865	0.823969
64	-14.7701	0.661608	64.07	-29.3862		64.07	-41.7399	0.813154
64.5	-14.4756	0.638048	64.55	-28.3274		64.51	-41.5807	0.806171
65	-14.0535	0.60428	65.03	-28.2047		65.08	-41.1159	0.785785
65.5	-13.8853	0.590824	65.51	-26.5608		65.51	-40.7962	0.771763
66	-13.5863	0.566904	66.02	-25.0512		66.13	-40.3952	0.754175
66.5	-12.896	0.51168	66.51	-22.7704		66.59	-40.0307	0.738189
67	-13.2679	0.541432	67.12	-20.8448		67.01	-39.9605	0.73511
67.5	-12.8044	0.504352	67.62	-17.8332		67.52	-39.2798	0.705254
68	-12.4726	0.477808	68.09	-14.9644		68.02	-39.2046	0.701956
68.5	-11.7107	0.416856	68.56	-12.5984		68.59	-37.9652	0.647596
69	-11.698	0.41584	69	-10.6317		69	-37.1274	0.610851
69.5	-11.4114	0.392912	69.56	-8.42975		69.58	-37.3305	0.619759
70	-11.258	0.38064	70.03	-7.64791		70	-36.6079	0.588066
70.5	-10.5721	0.325768	70.57	-6.60727		70.5	-35.5031	0.53961
71	-9.96048	0.276838	71.08	-5.96965		71	-34.2953	0.486636
71.5	-9.59099	0.247279	71.51	-5.25704		71.53	-33.5471	0.45382
72	-9.99163	0.27933	72.03	-4.84453		72.11	-32.8021	0.421145
72.5	-8.97705	0.198164	72.5	-4.98783		72.5	-32.3724	0.402298
73	-9.24645	0.219716	73.05	-4.68538		73	-31.6499	0.37061
73.5	-8.97562	0.19805	73.5	-4.39629		73.51	-30.1503	0.304838
74	-8.87732	0.190186	74.08	-4.69139		74.07	-29.6958	0.284904
74.5	-8.62967	0.170374	74.61	-3.93627		74.51	-29.462	0.274649
75	-8.69513	0.17561	75.04	-4.13542		75.05	-28.3046	0.223886
75.5	-8.14089	0.131271	75.57	-3.56003		75.61	-28.6094	0.237254
76	-8.33115	0.146492	76.02	-3.87888		76.06	-28.2921	0.223338
76.5	-8.2348	0.138784	76.5	-3.67078		76.57	-28.1449	0.216882
77	-8.25487	0.14039	77.02	-3.72287		77.03	-27.3543	0.182206
77.5	-8.54434	0.163547	77.6	-3.56676		77.62	-27.1129	0.171618
78	-7.6386	0.091088	78.1	-3.10298		78.04	-26.7199	0.154382
78.5	-8.10651	0.128521	78.5	-3.65662		78.57	-26.5796	0.148228
79	-7.62377	0.0899016	79	-3.38727		79.07	-26.296	0.135789
79.5	-7.90439	0.112351	79.51	-3.08719		79.51	-25.8167	0.114768
80	-7.71453	0.0971624	80.02	-3.299		80.03	-25.9781	0.121846
80.5	-7.59658	0.0877264	80.59	-3.22399		80.53	-25.6575	0.107785
81	-6.89031	0.0312248	81.01	-3.20851		81.03	-25.6019	0.105346
81.5	-7.76026	0.100821	81.51	-3.00695		81.53	-25.1556	0.0857719
82	-7.14203	0.0513624	82.05	-3.15794		82.06	-25.2238	0.0887632
82.5	-7.51197	0.0809576	82.56	-3.09426		82.52	-24.9595	0.0771711
83	-7.04152	0.0433216	83.01	-2.81648		83.03	-24.5753	0.0603202
83.5	-7.14604	0.0516832	83.61	-2.78836		83.63	-24.8392	0.0718947
84	-7.3909	0.071272	84	-2.99747		84.02	-24.8043	0.070364
84.5	-6.62928	0.0103424	84.63	-3.22616		84.61	-24.5987	0.0613465
85	-6.57591	0.0060728	85.06	-2.79198		85	-24.1217	0.0404254
85.5	-6.29854	-0.0161168	85.52	-2.79061		85.6	-24.1722	0.0426404
86	-6.46327	-0.0029384	86.06	-2.63516		86.07	-24.1771	0.0428553
86.5	-7.1916	0.055328	86.52	-2.85125		86.52	-23.8165	0.0270395
87	-6.65327	0.0122616	87.06	-2.69916		87.03	-23.5881	0.0170219
87.5	-6.88741	0.0309928	87.5	-2.68871		87.54	-23.6345	0.019057
88	-6.40613	-0.0075096	88.04	-2.63763		88	-23.6733	0.0207588
88.5	-6.69081	0.0152648	88.6	-3.15545		88.5	-23.7007	0.0219605
89	-6.7515	0.02012	89.01	-3.05172		89.06	-23.2011	4.82e-05
89.5	-6.20942	-0.0232464	89.52	-2.73528		89.51	-23.1411	-0.00258333
90	-6.44433	-0.0044536	90.05	-2.84483		90.03	-23.2197	0.000864035
90.5	-6.69411	0.0155288
91	-6.18934	-0.0248528
91.5	-6.02162	-0.0382704
92	-6.61792	0.0094336
92.5	-6.51048	0.0008384

## Sheet: FigS5b
Time (us)	VDAC1 N-out all rmsd (A)	Time (us)	VDAC1 N-out barrel rmsd (A)	Time (us)	VDAC1 N-out helix rmsd (A)
0.005	5.55731	0.005	2.88986	0.005	16.1402
0.01	7.37427	0.01	2.68862	0.01	23.1275
0.015	6.93781	0.015	2.77691	0.015	21.4491
0.02	7.95278	0.02	3.06402	0.02	24.7407
0.025	6.40169	0.025	3.01761	0.025	19.1264
0.03	5.09428	0.03	2.81586	0.03	14.4781
0.035	6.26503	0.035	2.85049	0.035	18.8796
0.04	7.1129	0.04	3.39445	0.04	21.1838
0.045	6.8019	0.045	3.21014	0.045	20.3158
0.05	6.94926	0.05	3.24369	0.05	20.8135
0.055	7.49808	0.055	3.41741	0.055	22.5863
0.06	5.60419	0.06	2.84136	0.06	16.4071
0.065	6.4577	0.065	3.1225	0.065	19.1654
0.07	5.93474	0.07	3.02463	0.07	17.3471
0.075	7.28689	0.075	3.34564	0.075	21.9122
0.08	6.51466	0.08	3.25806	0.08	19.1512
0.085	6.80548	0.085	3.62233	0.085	19.6107
0.09	6.02725	0.09	3.2897	0.09	17.2118
0.095	6.10956	0.095	3.31002	0.095	17.4946
0.1	6.65454	0.1	3.54927	0.1	19.162
0.105	6.00793	0.105	3.42289	0.105	16.8682
0.11	5.85381	0.11	3.52101	0.11	16.0354
0.115	6.36715	0.115	3.58942	0.115	17.955
0.12	6.51453	0.12	3.28865	0.12	19.0974
0.125	8.90421	0.125	3.63221	0.125	27.4373
0.13	9.26858	0.13	3.64466	0.13	28.74
0.135	9.61699	0.135	3.11895	0.135	30.5918
0.14	8.86999	0.14	3.56403	0.14	27.4045
0.145	8.84902	0.145	3.53687	0.145	27.3644
0.15	8.94596	0.15	3.47705	0.15	27.7919
0.155	8.52087	0.155	3.66504	0.155	25.9927
0.16	6.87609	0.16	3.54197	0.16	20.0314
0.165	6.56092	0.165	3.2506	0.165	19.3399
0.17	8.64612	0.17	3.48336	0.17	26.7005
0.175	8.15323	0.175	3.2716	0.175	25.1958
0.18	8.91337	0.18	3.78113	0.18	27.2651
0.185	7.32252	0.185	3.92011	0.185	21.0579
0.19	7.73422	0.19	3.52206	0.19	23.3022
0.195	7.47315	0.195	3.60496	0.195	22.1933
0.2	6.49346	0.2	3.66605	0.2	18.3001
0.205	6.77368	0.205	3.85884	0.205	19.0188
0.21	6.28384	0.21	3.69476	0.21	17.4002
0.215	6.77457	0.215	3.83986	0.215	19.0614
0.22	6.5355	0.22	3.76755	0.22	18.2575
0.225	6.82249	0.225	3.63969	0.225	19.644
0.23	7.39158	0.23	3.6746	0.23	21.7671
0.235	6.79677	0.235	3.57753	0.235	19.6606
0.24	7.12539	0.24	3.26263	0.24	21.4403
0.245	6.00429	0.245	3.46522	0.245	16.7653
0.25	7.00821	0.25	3.33076	0.25	20.8944
0.255	6.39366	0.255	3.1444	0.255	18.8867
0.26	6.42341	0.26	3.35806	0.26	18.623
0.265	7.65759	0.265	3.60351	0.265	22.8884
0.27	7.74433	0.27	3.53347	0.27	23.3222
0.275	7.43073	0.275	3.23358	0.275	22.6131
0.28	7.42913	0.28	3.31156	0.28	22.4918
0.285	10.5129	0.285	3.36272	0.285	33.4899
0.29	11.8762	0.29	3.83133	0.29	37.7995
0.295	11.961	0.295	3.6018	0.295	38.3249
0.3	11.2684	0.3	4.43232	0.3	34.9396
0.305	11.136	0.305	3.2575	0.305	35.7717
0.31	11.4249	0.31	3.42447	0.31	36.6224
0.315	11.4782	0.315	3.49963	0.315	36.7364
0.32	11.753	0.32	3.46342	0.32	37.7304
0.325	10.961	0.325	3.13589	0.325	35.2744
0.33	11.3786	0.33	3.10089	0.33	36.7547
0.335	10.0868	0.335	3.63996	0.335	31.6791
0.34	8.94531	0.34	3.10768	0.34	28.232
0.345	9.44225	0.345	3.31232	0.345	29.7643
0.35	9.57121	0.35	3.32153	0.35	30.2115
0.355	9.24805	0.355	3.22905	0.355	29.1693
0.36	10.4058	0.36	3.43308	0.36	33.0399
0.365	10.386	0.365	3.26319	0.365	33.1455
0.37	10.1748	0.37	3.98346	0.37	31.5725
0.375	9.79847	0.375	3.76522	0.375	30.4951
0.38	9.34238	0.38	3.41906	0.38	29.2848
0.385	8.60242	0.385	3.51528	0.385	26.4991
0.39	7.75003	0.39	3.17821	0.39	23.8581
0.395	7.84707	0.395	3.38022	0.395	23.9301
0.4	9.10862	0.4	3.46807	0.4	28.3882
0.405	9.43373	0.405	3.61698	0.405	29.3701
0.41	9.48511	0.41	3.89471	0.41	29.1928
0.415	10.0515	0.415	4.09508	0.415	30.9796
0.42	10.0864	0.42	3.88295	0.42	31.3824
0.425	10.2287	0.425	3.66677	0.425	32.1531
0.43	10.5194	0.43	3.56764	0.43	33.2962
0.435	10.6132	0.435	3.64065	0.435	33.5477
0.44	10.9592	0.44	3.66324	0.44	34.7462
0.445	10.5335	0.445	4.4771	0.445	32.2087
0.45	11.1049	0.45	4.06026	0.45	34.814
0.455	10.7207	0.455	4.25493	0.455	33.1917
0.46	9.46662	0.46	3.76354	0.46	29.3007
0.465	7.45417	0.465	3.94798	0.465	21.5167
0.47	10.4614	0.47	3.88838	0.47	32.7206
0.475	9.95904	0.475	3.90117	0.475	30.9003
0.48	8.78117	0.48	4.18564	0.48	26.1604
0.485	8.59362	0.485	4.16395	0.485	25.4902
0.49	8.62016	0.49	4.00342	0.49	25.8499
0.495	8.36337	0.495	3.59611	0.495	25.5139
0.5	8.72615	0.5	3.95126	0.5	26.3253
0.505	9.06705	0.505	3.44296	0.505	28.2702
0.51	7.07799	0.51	3.68235	0.51	20.5536
0.515	8.29683	0.515	3.5571	0.515	25.3258
0.52	7.93204	0.52	3.52554	0.52	24.0297
0.525	8.50922	0.525	3.42082	0.525	26.2875
0.53	7.87084	0.53	3.19554	0.53	24.2735
0.535	8.35725	0.535	3.44165	0.535	25.7078
0.54	7.66841	0.54	3.53477	0.54	23.0377
0.545	7.53104	0.545	3.4519	0.545	22.6555
0.55	8.40775	0.55	3.5397	0.55	25.7564
0.555	8.34326	0.555	4.03132	0.555	24.7663
0.56	7.55819	0.56	3.35575	0.56	22.9025
0.565	8.01447	0.565	3.52676	0.565	24.332
0.57	7.97543	0.57	3.54274	0.57	24.1642
0.575	7.8304	0.575	3.8935	0.575	23.0581
0.58	7.60253	0.58	4.09479	0.58	21.816
0.585	6.42325	0.585	4.21797	0.585	16.7452
0.59	6.87679	0.59	3.66985	0.59	19.7981
0.595	6.75683	0.595	3.86644	0.595	18.9358
0.6	6.05659	0.6	3.76308	0.6	16.3154
0.605	7.60405	0.605	3.92849	0.605	22.1312
0.61	6.70111	0.61	3.50115	0.61	19.4319
0.615	6.25729	0.615	3.24545	0.615	18.1885
0.62	6.01016	0.62	3.18414	0.62	17.3468
0.625	5.56461	0.625	3.35802	0.625	15.2186
0.63	5.71522	0.63	3.53925	0.63	15.4233
0.635	6.69558	0.635	3.31553	0.635	19.7399
0.64	6.14227	0.64	3.56939	0.64	17.0986
0.645	8.52273	0.645	3.65712	0.645	26.0108
0.65	7.61052	0.65	3.37623	0.65	23.0652
0.655	7.78373	0.655	3.6257	0.655	23.3247
0.66	8.74319	0.66	3.6482	0.66	26.8295
0.665	8.48853	0.665	3.60764	0.665	25.9561
0.67	7.82652	0.67	3.86365	0.67	23.0945
0.675	7.45952	0.675	3.66958	0.675	22.0335
0.68	7.23787	0.68	3.61281	0.68	21.2892
0.685	7.68316	0.685	3.38792	0.685	23.3159
0.69	7.19501	0.69	3.65873	0.69	21.0453
0.695	6.30522	0.695	3.78386	0.695	17.2913
0.7	7.30327	0.7	3.32813	0.7	22.0003
0.705	6.7299	0.705	3.51883	0.705	19.5106
0.71	7.18851	0.71	3.30603	0.71	21.6077
0.715	7.02525	0.715	4.11803	0.715	19.4806
0.72	7.01522	0.72	3.69116	0.72	20.295
0.725	7.2407	0.725	3.60274	0.725	21.3174
0.73	6.99085	0.73	3.61197	0.73	20.346
0.735	7.55866	0.735	3.61611	0.735	22.4968
0.74	7.1883	0.74	3.76808	0.74	20.8219
0.745	7.6207	0.745	3.81137	0.745	22.4024
0.75	7.75277	0.75	3.81482	0.75	22.898
0.755	8.41842	0.755	3.96009	0.755	25.1649
0.76	7.32314	0.76	4.26002	0.76	20.3765
0.765	7.23581	0.765	4.49262	0.765	19.4994
0.77	7.10491	0.77	4.33525	0.77	19.3229
0.775	6.60801	0.775	4.04156	0.775	17.9498
0.78	7.18949	0.78	4.2775	0.78	19.7984
0.785	7.14944	0.785	4.06698	0.785	20.0861
0.79	7.59151	0.79	3.50755	0.79	22.7938
0.795	7.4352	0.795	3.53807	0.795	22.1604
0.8	8.07638	0.8	3.47033	0.8	24.6418
0.805	8.26152	0.805	4.018	0.805	24.4801
0.81	8.18744	0.81	3.62821	0.81	24.8195
0.815	7.87203	0.815	4.00518	0.815	23.0218
0.82	7.60832	0.82	3.93639	0.82	22.1333
0.825	8.62824	0.825	3.89863	0.825	26.0426
0.83	8.91593	0.83	3.92195	0.83	27.0711
0.835	8.34814	0.835	3.82508	0.835	25.1156
0.84	7.86705	0.84	3.78839	0.84	23.374
0.845	8.71291	0.845	4.00367	0.845	26.1952
0.85	8.07265	0.85	3.99191	0.85	23.8092
0.855	7.92372	0.855	4.32121	0.855	22.6346
0.86	8.17235	0.86	4.33317	0.86	23.5808
0.865	7.3879	0.865	4.08349	0.865	20.997
0.87	8.16736	0.87	4.18776	0.87	23.8279
0.875	8.15376	0.875	3.96168	0.875	24.1673
0.88	7.72473	0.88	4.02658	0.88	22.4174
0.885	7.88357	0.885	4.07249	0.885	22.9455
0.89	8.5315	0.89	3.80616	0.89	25.8244
0.895	9.07636	0.895	3.75271	0.895	27.8995
0.9	7.96596	0.9	3.97179	0.9	23.4385
0.905	8.15071	0.905	4.16197	0.905	23.8101
0.91	8.56145	0.91	4.08943	0.91	25.492
0.915	8.67917	0.915	4.08322	0.915	25.9436
0.92	8.96873	0.92	4.21823	0.92	26.8111
0.925	9.08656	0.925	3.94433	0.925	27.6663
0.93	7.7921	0.93	4.5802	0.93	21.5796
0.935	7.57691	0.935	4.35477	0.935	21.1943
0.94	8.48201	0.94	3.73222	0.94	25.7519
0.945	8.59731	0.945	3.58685	0.945	26.3826
0.95	8.01924	0.95	4.02605	0.95	23.5472
0.955	8.5409	0.955	4.04794	0.955	25.4822
0.96	8.97124	0.96	4.10511	0.96	26.9987
0.965	8.86624	0.965	4.06398	0.965	26.672
0.97	8.99853	0.97	4.15058	0.97	27.0295
0.975	9.57126	0.975	4.24486	0.975	29.0094
0.98	9.52317	0.98	4.34115	0.98	28.6853
0.985	9.7618	0.985	3.72873	0.985	30.409
0.99	9.40905	0.99	4.26128	0.99	28.3843
0.995	9.84461	0.995	4.09143	0.995	30.232
1	9.56758	1	4.03809	1	29.2952
1.005	9.56758	1.005	4.03809	1.005	29.2952
1.01	9.97754	1.01	4.09738	1.01	30.7078
1.015	9.45332	1.015	3.96235	1.015	28.9839
1.02	9.5895	1.02	4.05362	1.02	29.3535
1.025	9.09236	1.025	4.18626	1.025	27.3232
1.03	9.52352	1.03	3.88569	1.03	29.3446
1.035	9.15362	1.035	3.4615	1.035	28.5579
1.04	9.79521	1.04	3.68384	1.04	30.5845
1.045	9.26327	1.045	4.02427	1.045	28.1997
1.05	8.90039	1.05	3.68174	1.05	27.3561
1.055	8.47821	1.055	4.00014	1.055	25.3245
1.06	8.06406	1.06	3.76075	1.06	24.1576
1.065	9.01857	1.065	3.81351	1.065	27.6042
1.07	8.86756	1.07	3.52439	1.07	27.4478
1.075	8.80676	1.075	3.93574	1.075	26.6475
1.08	8.99172	1.08	3.40445	1.08	28.0476
1.085	8.90795	1.085	3.87528	1.085	27.1101
1.09	9.24123	1.09	3.6162	1.09	28.678
1.095	9.52572	1.095	4.06074	1.095	29.1101
1.1	9.45646	1.1	3.79123	1.1	29.2276
1.105	9.70378	1.105	3.99595	1.105	29.8502
1.11	9.72887	1.11	3.86721	1.11	30.1132
1.115	9.45835	1.115	3.50962	1.115	29.5906
1.12	10.1893	1.12	3.92359	1.12	31.7013
1.125	9.10145	1.125	4.05884	1.125	27.552
1.13	9.31503	1.13	4.39159	1.13	27.8295
1.135	9.34293	1.135	4.01597	1.135	28.5041
1.14	9.42804	1.14	3.87332	1.14	29.0143
1.145	9.54176	1.145	3.74434	1.145	29.5971
1.15	9.76612	1.15	3.64639	1.15	30.5261
1.155	9.23558	1.155	3.55458	1.155	28.7361
1.16	9.2589	1.16	4.28446	1.16	27.79
1.165	8.65762	1.165	3.58142	1.165	26.6098
1.17	9.0603	1.17	3.69995	1.17	27.9129
1.175	9.59229	1.175	4.14036	1.175	29.2401
1.18	9.69759	1.18	4.17915	1.18	29.5707
1.185	9.31315	1.185	3.9639	1.185	28.4693
1.19	9.38126	1.19	3.52701	1.19	29.2934
1.195	9.6234	1.195	3.871	1.195	29.7265
1.2	9.70179	1.2	3.63313	1.2	30.3119
1.205	8.96549	1.205	3.84509	1.205	27.365
1.21	9.01758	1.21	3.90446	1.21	27.4706
1.215	9.21949	1.215	3.75502	1.215	28.4167
1.22	9.91643	1.22	3.57397	1.22	31.1493
1.225	10.0329	1.225	4.08949	1.225	30.9194
1.23	9.82082	1.23	3.59394	1.23	30.7848
1.235	10.5013	1.235	3.92571	1.235	32.8182
1.24	9.83574	1.24	3.40937	1.24	31.0508
1.245	10.6294	1.245	3.52715	1.245	33.7284
1.25	10.2064	1.25	3.86237	1.25	31.8391
1.255	10.0528	1.255	3.69413	1.255	31.4938
1.26	9.21044	1.26	3.22968	1.26	29.0351
1.265	10.6396	1.265	3.65887	1.265	33.6211
1.27	10.2869	1.27	4.01693	1.27	31.9338
1.275	9.64714	1.275	3.433	1.275	30.3544
1.28	9.56028	1.28	3.96511	1.28	29.3701
1.285	10.0738	1.285	4.15069	1.285	30.9851
1.29	9.21624	1.29	4.40022	1.29	27.4448
1.295	8.38215	1.295	3.61288	1.295	25.5587
1.3	7.8633	1.3	3.39727	1.3	23.9651
1.305	7.36128	1.305	3.42789	1.305	22.0604
1.31	8.81987	1.31	3.90088	1.31	26.748
1.315	8.99499	1.315	3.68551	1.315	27.6951
1.32	8.85543	1.32	3.82868	1.32	26.9848
1.325	9.56053	1.325	3.73298	1.325	29.6793
1.33	9.21328	1.33	3.47691	1.33	28.7528
1.335	10.1178	1.335	3.57527	1.335	31.8643
1.34	7.38745	1.34	3.49582	1.34	22.0497
1.345	7.7081	1.345	3.27346	1.345	23.5732
1.35	6.56013	1.35	3.64588	1.35	18.6048
1.355	6.70377	1.355	3.46761	1.355	19.5033
1.36	7.5232	1.36	3.63836	1.36	22.3266
1.365	6.89753	1.365	3.48145	1.365	20.2211
1.37	7.52256	1.37	3.2189	1.37	22.9713
1.375	7.51709	1.375	3.12097	1.375	23.0887
1.38	7.01399	1.38	3.4961	1.38	20.6393
1.385	6.02369	1.385	3.6559	1.385	16.4271
1.39	7.74676	1.39	3.76751	1.39	22.955
1.395	6.99304	1.395	3.95115	1.395	19.7019
1.4	9.03084	1.4	3.77262	1.4	27.7061
1.405	9.19563	1.405	3.50736	1.405	28.6517
1.41	11.3285	1.41	3.87094	1.41	35.8256
1.415	10.4654	1.415	3.54774	1.415	33.1268
1.42	9.14778	1.42	3.26397	1.42	28.7732
1.425	11.9761	1.425	3.45957	1.425	38.511
1.43	12.2282	1.43	3.4772	1.43	39.3716
1.435	12.3911	1.435	3.57031	1.435	39.8535
1.44	11.6284	1.44	3.43569	1.44	37.3218
1.445	12.759	1.445	3.4893	1.445	41.2031
1.45	13.5295	1.45	3.3844	1.45	43.9511
1.455	12.2169	1.455	3.70221	1.455	39.1223
1.46	11.2723	1.46	3.47886	1.46	36.0364
1.465	12.1627	1.465	3.38939	1.465	39.2222
1.47	11.8291	1.47	3.54136	1.47	37.9221
1.475	10.4782	1.475	3.58167	1.475	33.1349
1.48	10.3437	1.48	3.63836	1.48	32.5946
1.485	9.77219	1.485	4.08017	1.485	29.9835
1.49	9.89817	1.49	3.73907	1.49	30.8856
1.495	10.2196	1.495	3.61162	1.495	32.1843
1.5	11.3865	1.5	3.72488	1.5	36.1871
1.505	12.1133	1.505	3.70081	1.505	38.7618
1.51	11.9906	1.51	3.43906	1.51	38.58
1.515	12.0471	1.515	3.29102	1.515	38.9069
1.52	11.8911	1.52	3.7748	1.52	37.9096
1.525	12.0285	1.525	3.83662	1.525	38.3291
1.53	12.1203	1.53	3.68519	1.53	38.8013
1.535	12.3346	1.535	3.8219	1.535	39.4173
1.54	12.2685	1.54	3.83936	1.54	39.1683
1.545	11.4881	1.545	3.51092	1.545	36.7599
1.55	11.6325	1.55	3.93652	1.55	36.8286
1.555	11.44	1.555	3.58776	1.555	36.5157
1.56	11.0541	1.56	3.69611	1.56	35.0458
1.565	10.5386	1.565	4.00857	1.565	32.85
1.57	10.5364	1.57	3.96794	1.57	32.8922
1.575	10.4533	1.575	3.94467	1.575	32.6231
1.58	10.5224	1.58	3.59755	1.58	33.2741
1.585	9.75495	1.585	3.92723	1.585	30.1285
1.59	10.1095	1.59	3.85836	1.59	31.4963
1.595	11.0015	1.595	3.87227	1.595	34.6647
1.6	11.7363	1.6	4.13156	1.6	36.9793
1.605	11.4683	1.605	3.5988	1.605	36.604
1.61	11.6155	1.61	4.13082	1.61	36.5506
1.615	10.9205	1.615	3.55003	1.615	34.7296
1.62	10.9428	1.62	3.55127	1.62	34.8067
1.625	11.6536	1.625	3.74667	1.625	37.1043
1.63	10.3158	1.63	3.71137	1.63	32.4115
1.635	11.2195	1.635	3.71738	1.635	35.6067
1.64	11.2521	1.64	3.95543	1.64	35.4599
1.645	11.5867	1.645	3.73215	1.645	36.884
1.65	11.6736	1.65	3.74968	1.65	37.1714
1.655	12.2117	1.655	4.42666	1.655	38.3293
1.66	11.8379	1.66	3.97074	1.66	37.5174
1.665	11.2984	1.665	3.73778	1.665	35.863
1.67	11.0774	1.67	3.98873	1.67	34.8005
1.675	11.7473	1.675	3.80336	1.675	37.3752
1.68	11.4437	1.68	3.94595	1.68	36.1502
1.685	11.6504	1.685	3.65633	1.685	37.1847
1.69	12.1409	1.69	3.88436	1.69	38.6752
1.695	11.5255	1.695	3.87211	1.695	36.5206
1.7	11.9308	1.7	4.00152	1.7	37.812
1.705	11.5003	1.705	3.72452	1.705	36.588
1.71	12.0778	1.71	3.95656	1.71	38.3782
1.715	12.4855	1.715	3.63982	1.715	40.1182
1.72	12.3095	1.72	3.78266	1.72	39.3682
1.725	11.7427	1.725	4.16447	1.725	36.9644
1.73	12.2954	1.73	3.36197	1.73	39.7065
1.735	12.1378	1.735	3.98721	1.735	38.5574
1.74	12.0808	1.74	3.60625	1.74	38.7391
1.745	11.171	1.745	3.82668	1.745	35.3168
1.75	12.0443	1.75	3.77619	1.75	38.4456
1.755	11.5084	1.755	3.57004	1.755	36.7731
1.76	11.3839	1.76	3.90623	1.76	35.9826
1.765	11.0907	1.765	3.7856	1.765	35.0778
1.77	12.2876	1.77	3.65443	1.77	39.415
1.775	12.117	1.775	3.90383	1.775	38.571
1.78	12.6376	1.78	3.90783	1.78	40.3936
1.785	12.2118	1.785	4.4183	1.785	38.3396
1.79	10.6596	1.79	3.92597	1.79	33.384
1.795	10.7379	1.795	4.30245	1.795	33.1916
1.8	9.94353	1.8	4.6828	1.8	29.7153
1.805	10.2471	1.805	4.47147	1.805	31.1659
1.81	14.0425	1.81	4.45029	1.81	44.7758
1.815	14.2907	1.815	4.084	1.815	45.9938
1.82	14.1225	1.82	4.31297	1.82	45.1926
1.825	13.7404	1.825	4.44754	1.825	43.7176
1.83	13.9681	1.83	4.51508	1.83	44.4482
1.835	14.2921	1.835	4.18428	1.835	45.907
1.84	14.7126	1.84	4.69953	1.84	46.8751
1.845	14.4398	1.845	4.29723	1.845	46.3161
1.85	14.355	1.85	4.13374	1.85	46.1725
1.855	14.2596	1.855	4.28404	1.855	45.6995
1.86	13.7765	1.86	4.14799	1.86	44.1427
1.865	12.8775	1.865	3.98599	1.865	41.1565
1.87	12.8251	1.87	3.83214	1.87	41.1222
1.875	12.581	1.875	3.7489	1.875	40.3493
1.88	11.4752	1.88	3.69921	1.88	36.5258
1.885	11.5876	1.885	4.30049	1.885	36.251
1.89	11.8336	1.89	4.51339	1.89	36.8714
1.895	11.5199	1.895	3.91104	1.895	36.4585
1.9	11.2494	1.9	4.02997	1.9	35.3649
1.905	11.8694	1.905	4.26379	1.905	37.3003
1.91	11.4569	1.91	3.94101	1.91	36.2026
1.915	11.8669	1.915	3.88375	1.915	37.712
1.92	12.4632	1.92	4.20758	1.92	39.4698
1.925	11.8359	1.925	3.84444	1.925	37.644
1.93	11.9581	1.93	4.19687	1.93	37.6925
1.935	11.619	1.935	3.94278	1.935	36.7742
1.94	11.902	1.94	4.01512	1.94	37.6958
1.945	12.7154	1.945	3.9251	1.945	40.649
1.95	12.8771	1.95	3.89252	1.95	41.2459
1.955	12.4786	1.955	3.69736	1.955	40.0407
1.96	12.564	1.96	3.79868	1.96	40.2423
1.965	12.7309	1.965	3.8891	1.965	40.7382
1.97	12.4127	1.97	3.62412	1.97	39.8793
1.975	12.0294	1.975	4.16972	1.975	37.9762
1.98	11.7698	1.98	4.21541	1.98	37.0018
1.985	12.0823	1.985	4.30586	1.985	38.0092
1.99	12.2019	1.99	3.9988	1.99	38.7709
1.995	12.4654	1.995	4.31373	1.995	39.3605
2	12.1966	2	4.38275	2	38.3267
2.005	12.3312	2.005	4.12355	2.005	39.0942
2.01	12.3312	2.01	4.12355	2.01	39.0942
2.015	11.5957	2.015	3.64122	2.015	37.0081
2.02	11.8798	2.02	4.16555	2.02	37.4503
2.025	12.2474	2.025	4.27851	2.025	38.6271
2.03	11.6269	2.03	4.03543	2.03	36.6997
2.035	12.5608	2.035	4.27143	2.035	39.7451
2.04	12.2535	2.04	3.85074	2.04	39.1045
2.045	12.2249	2.045	3.99225	2.045	38.8587
2.05	12.0666	2.05	4.01656	2.05	38.2753
2.055	12.0006	2.055	3.98751	2.055	38.0736
2.06	11.6948	2.06	4.18395	2.06	36.7714
2.065	12.1688	2.065	4.24475	2.065	38.3862
2.07	11.026	2.07	4.29574	2.07	34.2407
2.075	11.6656	2.075	4.16453	2.075	36.6903
2.08	10.8345	2.08	4.26265	2.08	33.5926
2.085	9.98277	2.085	4.5051	2.085	30.1395
2.09	11.5026	2.09	3.79148	2.09	36.526
2.095	10.832	2.095	4.31536	2.095	33.5152
2.1	10.8872	2.1	4.0725	2.1	34.0212
2.105	10.7284	2.105	3.91773	2.105	33.6396
2.11	10.1831	2.11	4.02733	2.11	31.546
2.115	11.8615	2.115	4.04363	2.115	37.5212
2.12	11.7139	2.12	4.08937	2.12	36.9477
2.125	11.6106	2.125	3.80145	2.125	36.896
2.13	10.8203	2.13	4.08319	2.13	33.7683
2.135	10.7687	2.135	4.01579	2.135	33.6658
2.14	10.7873	2.14	4.25157	2.14	33.4367
2.145	11.6324	2.145	3.94113	2.145	36.8233
2.15	12.4498	2.15	4.04596	2.15	39.5943
2.155	12.8168	2.155	3.91	2.155	41.0184
2.16	12.0164	2.16	4.38045	2.16	37.6874
2.165	12.189	2.165	4.18786	2.165	38.5213
2.17	12.4275	2.17	4.48333	2.17	39.0318
2.175	12.8704	2.175	4.02644	2.175	41.0912
2.18	13.2613	2.18	4.03529	2.18	42.4508
2.185	12.7817	2.185	4.11366	2.185	40.6915
2.19	12.7765	2.19	4.18435	2.19	40.5998
2.195	12.4007	2.195	4.34496	2.195	39.0959
2.2	12.3546	2.2	4.55732	2.2	38.6842
2.205	12.715	2.205	4.06229	2.205	40.5098
2.21	13.0756	2.21	4.1567	2.21	41.68
2.215	13.7517	2.215	4.17171	2.215	44.0334
2.22	12.6326	2.22	4.10277	2.22	40.1784
2.225	13.1009	2.225	4.17935	2.225	41.7457
2.23	9.26766	2.23	4.49162	2.23	27.4877
2.235	8.57502	2.235	4.16177	2.235	25.4235
2.24	10.0924	2.24	5.32239	2.24	29.1748
2.245	11.489	2.245	4.68887	2.245	35.3991
2.25	13.0185	2.25	4.42231	2.25	41.1986
2.255	13.4451	2.255	3.86392	2.255	43.2527
2.26	13.706	2.26	4.08897	2.26	43.9529
2.265	15.6755	2.265	4.57999	2.265	50.3592
2.27	14.2065	2.27	4.06802	2.27	45.7155
2.275	14.3655	2.275	4.28042	2.275	46.0726
2.28	15.2724	2.28	3.91541	2.28	49.5376
2.285	15.0541	2.285	3.93725	2.285	48.7661
2.29	15.0852	2.29	4.09158	2.29	48.744
2.295	14.3797	2.295	3.9968	2.295	46.3809
2.3	14.5114	2.3	4.10748	2.3	46.7398
2.305	14.5058	2.305	4.05776	2.305	46.7648
2.31	14.0464	2.31	3.87341	2.31	45.3329
2.315	13.3903	2.315	3.95319	2.315	42.9795
2.32	13.6491	2.32	3.91072	2.32	43.9197
2.325	14.1592	2.325	3.79	2.325	45.7947
2.33	12.9671	2.33	4.06731	2.33	41.3894
2.335	12.3726	2.335	3.86879	2.335	39.5039
2.34	12.5415	2.34	3.96762	2.34	39.9969
2.345	12.9872	2.345	4.17774	2.345	41.3477
2.35	12.7953	2.35	4.10029	2.35	40.7531
2.355	13.4755	2.355	3.85891	2.355	43.3632
2.36	12.5588	2.36	4.09802	2.36	39.9238
2.365	11.5189	2.365	4.13701	2.365	36.1998
2.37	11.4575	2.37	4.05143	2.37	36.0802
2.375	11.1672	2.375	3.75263	2.375	35.3843
2.38	12.2644	2.38	3.80914	2.38	39.184
2.385	12.8264	2.385	3.99382	2.385	40.9697
2.39	12.5358	2.39	3.98817	2.39	39.9561
2.395	12.2867	2.395	3.7648	2.395	39.3059
2.4	11.7487	2.4	3.73481	2.4	37.4502
2.405	11.9344	2.405	3.60658	2.405	38.2273
2.41	12.7269	2.41	4.03608	2.41	40.5783
2.415	11.3209	2.415	4.09989	2.415	35.5378
2.42	11.7492	2.42	4.06784	2.42	37.097
2.425	12.3238	2.425	4.03931	2.425	39.1579
2.43	11.1185	2.43	3.98855	2.43	34.9468
2.435	11.2224	2.435	4.06114	2.435	35.2324
2.44	11.2155	2.44	3.71942	2.44	35.5903
2.445	11.1264	2.445	3.69726	2.445	35.2998
2.45	12.1441	2.45	3.80907	2.45	38.7627
2.455	12.7308	2.455	4.02612	2.455	40.6022
2.46	13.7361	2.46	3.8064	2.46	44.315
2.465	13.6703	2.465	3.89103	2.465	44.0113
2.47	13.5015	2.47	4.34084	2.47	42.9878
2.475	13.4946	2.475	4.60086	2.475	42.687
2.48	13.3218	2.48	4.67584	2.48	41.9907
2.485	13.7792	2.485	4.60676	2.485	43.6859
2.49	12.1022	2.49	4.51445	2.49	37.8331
2.495	12.8921	2.495	4.3879	2.495	40.7891
2.5	14.0043	2.5	4.10049	2.5	44.982
2.505	13.3942	2.505	4.43424	2.505	42.5122
2.51	13.2659	2.51	4.40138	2.51	42.0948
2.515	13.7539	2.515	4.17763	2.515	44.0351
2.52	14.1457	2.52	4.44547	2.52	45.1429
2.525	14.2163	2.525	3.98784	2.525	45.8215
2.53	13.5979	2.53	4.50729	2.53	43.1527
2.535	13.431	2.535	3.94223	2.535	43.1317
2.54	14.2287	2.54	3.6161	2.54	46.1775
2.545	13.4949	2.545	4.08732	2.545	43.2172
2.55	14.1434	2.55	4.02505	2.55	45.5352
2.555	14.6317	2.555	4.09754	2.555	47.1667
2.56	13.3376	2.56	3.80346	2.56	42.9338
2.565	13.5688	2.565	4.07916	2.565	43.4831
2.57	11.8159	2.57	3.70562	2.57	37.7156
2.575	13.0781	2.575	3.80545	2.575	42.0292
2.58	13.7371	2.58	4.25778	2.58	43.8979
2.585	12.7315	2.585	3.98773	2.585	40.6431
2.59	13.4573	2.59	4.0152	2.59	43.1549
2.595	14.3939	2.595	4.05956	2.595	46.3747
2.6	13.9943	2.6	4.11297	2.6	44.9354
2.605	14.4543	2.605	4.09169	2.605	46.5559
2.61	12.376	2.61	4.20461	2.61	39.1647
2.615	13.1651	2.615	4.19555	2.615	41.9545
2.62	14.2346	2.62	3.96245	2.62	45.9075
2.625	14.0661	2.625	3.99131	2.625	45.2968
2.63	12.835	2.63	4.4021	2.63	40.5716
2.635	11.8931	2.635	4.49982	2.635	37.1018
2.64	10.919	2.64	4.76656	2.64	33.2067
2.645	9.96531	2.645	4.4749	2.645	30.1207
2.65	11.982	2.65	4.64524	2.65	37.239
2.655	11.8174	2.655	4.48459	2.655	36.8488
2.66	12.6475	2.66	4.35018	2.66	39.965
2.665	13.0977	2.665	4.20902	2.665	41.704
2.67	12.2067	2.67	4.13654	2.67	38.6406
2.675	10.3316	2.675	4.13894	2.675	31.9367
2.68	11.6305	2.68	4.26811	2.68	36.4431
2.685	11.776	2.685	4.33769	2.685	36.8799
2.69	13.7529	2.69	4.05254	2.69	44.1506
2.695	13.5396	2.695	4.13465	2.695	43.3276
2.7	13.8611	2.7	4.28214	2.7	44.308
2.705	12.9212	2.705	4.27321	2.705	41.0158
2.71	10.4018	2.71	3.70511	2.71	32.7246
2.715	13.141	2.715	4.02438	2.715	42.0409
2.72	13.1416	2.72	3.94294	2.72	42.1214
2.725	14.3565	2.725	4.02285	2.725	46.2772
2.73	13.7579	2.73	4.01665	2.73	44.2014
2.735	13.8192	2.735	4.25933	2.735	44.1839
2.74	13.6181	2.74	4.05825	2.74	43.675
2.745	12.934	2.745	3.70928	2.745	41.6156
2.75	13.0161	2.75	3.78034	2.75	41.8365
2.755	12.1117	2.755	3.67709	2.755	38.7791
2.76	11.8012	2.76	3.90553	2.76	37.4578
2.765	12.3789	2.765	3.8567	2.765	39.538
2.77	13.0831	2.77	3.90279	2.77	41.9556
2.775	13.9642	2.775	4.60183	2.775	44.3439
2.78	13.5288	2.78	4.07715	2.78	43.3455
2.785	13.9326	2.785	4.04769	2.785	44.7813
2.79	13.8485	2.79	3.68418	2.79	44.8092
2.795	12.7767	2.795	3.85066	2.795	40.9354
2.8	11.9571	2.8	3.58801	2.8	38.3246
2.805	12.4649	2.805	3.93287	2.805	39.7633
2.81	12.3905	2.81	3.77758	2.81	39.6563
2.815	11.1093	2.815	3.40294	2.815	35.5403
2.82	11.9685	2.82	3.72274	2.82	38.2331
2.825	11.1682	2.825	3.67976	2.825	35.4657
2.83	11.2553	2.83	4.00595	2.83	35.4136
2.835	10.9807	2.835	3.87781	2.835	34.5846
2.84	10.7934	2.84	3.7857	2.84	34.0243
2.845	11.0473	2.845	4.1645	2.845	34.482
2.85	11.4742	2.85	3.66718	2.85	36.5553
2.855	12.2799	2.855	4.05991	2.855	38.9813
2.86	11.4786	2.86	4.06067	2.86	36.1446
2.865	11.328	2.865	3.63766	2.865	36.0719
2.87	12.3624	2.87	3.77555	2.87	39.5599
2.875	11.7609	2.875	3.95279	2.875	37.2647
2.88	11.9464	2.88	4.0172	2.88	37.8502
2.885	11.6463	2.885	3.64324	2.885	37.1836
2.89	11.4367	2.89	3.55026	2.89	36.5415
2.895	10.7209	2.895	3.78671	2.895	33.7655
2.9	11.6535	2.9	3.57029	2.9	37.2807
2.905	11.6122	2.905	3.53875	2.905	37.1669
2.91	12.2653	2.91	3.75065	2.91	39.2447
2.915	11.5778	2.915	3.59522	2.915	36.9912
2.92	11.5128	2.92	3.7777	2.92	36.5765
2.925	11.6161	2.925	3.8115	2.925	36.9048
2.93	11.6139	2.93	3.54995	2.93	37.1621
2.935	11.3114	2.935	3.52503	2.935	36.1275
2.94	10.1023	2.94	3.52331	2.94	31.8683
2.945	9.04821	2.945	3.67506	2.945	27.9025
2.95	11.0295	2.95	3.91507	2.95	34.7154
2.955	11.3004	2.955	3.6591	2.955	35.9528
2.96	11.609	2.96	3.38022	2.96	37.3059
2.965	10.0108	2.965	3.38615	2.965	31.6961
2.97	9.78519	2.97	3.3643	2.97	30.922
2.975	12.0182	2.975	3.46288	2.975	38.6544
2.98	12.2804	2.98	3.97593	2.98	39.0711
2.985	9.75605	2.985	3.5982	2.985	30.5483
2.99	12.6529	2.99	3.59264	2.99	40.7439
2.995	11.061	2.995	3.83354	2.995	34.9196
3	9.11492	3	3.52643	3	28.3376
3.005	9.90829	3.005	3.46964	3.005	31.2404
3.01	10.2448	3.01	3.73915	3.01	32.1255
3.015	10.2448	3.015	3.73915	3.015	32.1255
3.02	9.32661	3.02	3.65797	3.02	28.9322
3.025	9.76934	3.025	3.68623	3.025	30.4888
3.03	9.32526	3.03	3.67443	3.03	28.9061
3.035	9.93325	3.035	3.73214	3.035	31.0199
3.04	9.39491	3.04	3.89552	3.04	28.8634
3.045	8.66059	3.045	3.63435	3.045	26.5474
3.05	8.97739	3.05	3.60829	3.05	27.7348
3.055	8.91884	3.055	3.7511	3.055	27.3274
3.06	10.3313	3.06	4.31652	3.06	31.695
3.065	11.8707	3.065	3.819	3.065	37.7927
3.07	9.15959	3.07	3.77595	3.07	28.1706
3.075	10.14	3.075	4.02958	3.075	31.387
3.08	12.5447	3.08	4.23435	3.08	39.7286
3.085	12.8531	3.085	4.14415	3.085	40.911
3.09	10.5228	3.09	3.7951	3.09	33.051
3.095	11.0492	3.095	3.59185	3.095	35.139
3.1	12.2845	3.1	3.79652	3.1	39.2668
3.105	10.5872	3.105	3.38165	3.105	33.7316
3.11	9.77804	3.11	3.59809	3.11	30.627
3.115	9.4737	3.115	3.8345	3.115	29.2325
3.12	8.55601	3.12	4.0145	3.12	25.5926
3.125	8.96191	3.125	3.84868	3.125	27.3467
3.13	8.9706	3.13	3.82823	3.13	27.4078
3.135	10.4547	3.135	3.95465	3.135	32.6156
3.14	10.0657	3.14	3.65003	3.14	31.5922
3.145	11.7956	3.145	3.86638	3.145	37.4792
3.15	11.4497	3.15	3.67204	3.15	36.4642
3.155	12.0171	3.155	3.89307	3.155	38.231
3.16	12.5006	3.16	3.91187	3.16	39.9095
3.165	14.4169	3.165	3.56458	3.165	46.8666
3.17	14.2659	3.17	3.93094	3.17	46.0437
3.175	14.0996	3.175	3.80115	3.175	45.5792
3.18	12.8206	3.18	3.67047	3.18	41.2564
3.185	11.6421	3.185	3.57139	3.185	37.2396
3.19	12.4215	3.19	3.82084	3.19	39.7227
3.195	12.7946	3.195	3.8679	3.195	40.9815
3.2	11.6663	3.2	3.97723	3.2	36.9039
3.205	11.6056	3.205	4.35398	3.205	36.2502
3.21	10.6835	3.21	3.69591	3.21	33.7354
3.215	10.6331	3.215	3.5933	3.215	33.6702
3.22	12.2313	3.22	4.13378	3.22	38.7305
3.225	11.2456	3.225	4.02144	3.225	35.3613
3.23	10.6854	3.23	3.9055	3.23	33.5007
3.235	11.9451	3.235	4.04927	3.235	37.8108
3.24	10.8779	3.24	4.0703	3.24	33.9903
3.245	10.1742	3.245	4.21592	3.245	31.2613
3.25	13.0038	3.25	3.68619	3.25	41.8793
3.255	12.9487	3.255	4.17506	3.255	41.2152
3.26	12.4236	3.26	3.71155	3.26	39.8354
3.265	11.7651	3.265	3.58303	3.265	37.6587
3.27	11.4892	3.27	3.87222	3.27	36.3922
3.275	11.7125	3.275	3.88997	3.275	37.1614
3.28	10.3333	3.28	3.66682	3.28	32.5253
3.285	9.90368	3.285	3.73521	3.285	30.9102
3.29	12.5704	3.29	3.77905	3.29	40.2835
3.295	11.3067	3.295	3.78059	3.295	35.8465
3.3	9.63306	3.3	3.50167	3.3	30.2241
3.305	9.71339	3.305	3.90128	3.305	30.0123
3.31	10.5117	3.31	3.87518	3.31	32.9166
3.315	9.09005	3.315	3.80511	3.315	27.877
3.32	10.3852	3.32	3.32554	3.32	33.0794
3.325	11.2089	3.325	3.67828	3.325	35.6105
3.33	11.6184	3.33	3.60328	3.33	37.1252
3.335	9.9093	3.335	3.56032	3.335	31.1398
3.34	7.92152	3.34	3.80511	3.34	23.5515
3.345	9.55623	3.345	3.83049	3.345	29.5369
3.35	6.98416	3.35	3.74241	3.35	20.0783
3.355	7.42463	3.355	3.80883	3.355	21.6576
3.36	6.87429	3.36	3.95709	3.36	19.216
3.365	6.86601	3.365	4.16576	3.365	18.7272
3.37	7.31604	3.37	3.85562	3.37	21.1538
3.375	9.33357	3.375	3.73991	3.375	28.8505
3.38	10	3.38	3.58457	3.38	31.4346
3.385	8.77706	3.385	3.79968	3.385	26.7389
3.39	8.34384	3.39	3.91982	3.39	24.9503
3.395	9.08291	3.395	3.7768	3.395	27.8902
3.4	11.0218	3.4	3.84875	3.4	34.7635
3.405	10.839	3.405	3.74411	3.405	34.2326
3.41	11.4897	3.41	3.82274	3.41	36.4473
3.415	14.0137	3.415	3.6323	3.415	45.4227
3.42	13.1702	3.42	3.8922	3.42	42.2694
3.425	12.425	3.425	3.81196	3.425	39.7437
3.43	12.3536	3.43	3.75204	3.43	39.5522
3.435	10.0128	3.435	3.74264	3.435	31.2921
3.44	9.66533	3.44	3.84956	3.44	29.9066
3.445	11.8295	3.445	3.78678	3.445	37.6811
3.45	11.2028	3.45	3.99473	3.45	35.2399
3.455	11.2667	3.455	3.49591	3.455	35.9998
3.46	10.7144	3.46	3.69887	3.46	33.8414
3.465	11.7507	3.465	3.72324	3.465	37.4692
3.47	11.3834	3.47	3.67714	3.47	36.2259
3.475	12.2534	3.475	3.44362	3.475	39.4891
3.48	11.7777	3.48	3.79699	3.48	37.4884
3.485	12.0218	3.485	3.77009	3.485	38.373
3.49	12.0027	3.49	3.6321	3.49	38.4415
3.495	11.464	3.495	3.91395	3.495	36.2577
3.5	10.3869	3.5	3.68425	3.5	32.6957
3.505	10.4527	3.505	3.70168	3.505	32.9098
3.51	11.0458	3.51	3.87299	3.51	34.8213
3.515	10.9753	3.515	3.83654	3.515	34.6123
3.52	10.1636	3.52	3.75878	3.52	31.8122
3.525	9.91073	3.525	3.70289	3.525	30.975
3.53	10.62	3.53	3.71418	3.53	33.4896
3.535	10.4963	3.535	3.87916	3.535	32.8568
3.54	9.59091	3.54	3.81394	3.54	29.6842
3.545	10.5419	3.545	3.75455	3.545	33.1661
3.55	10.5793	3.55	3.5492	3.55	33.5277
3.555	9.12669	3.555	3.59153	3.555	28.2966
3.56	10.4834	3.56	3.65213	3.56	33.075
3.565	10.2504	3.565	3.76885	3.565	32.1104
3.57	9.9546	3.57	3.69295	3.57	31.1441
3.575	10.2098	3.575	3.91161	3.575	31.7897
3.58	9.73783	3.58	3.69226	3.58	30.3684
3.585	9.65355	3.585	3.7596	3.585	29.9806
3.59	9.98562	3.59	3.91769	3.59	30.9749
3.595	9.92441	3.595	3.72497	3.595	30.9971
3.6	9.73029	3.6	3.84228	3.6	30.1508
3.605	9.72747	3.605	4.06682	3.605	29.8389
3.61	9.70206	3.61	4.3792	3.61	29.2908
3.615	9.82358	3.615	4.18944	3.615	30.0179
3.62	9.20679	3.62	3.95777	3.62	28.0883
3.625	9.65313	3.625	4.16363	3.625	29.4299
3.63	9.76848	3.63	4.08193	3.63	29.9676
3.635	9.91191	3.635	3.99773	3.635	30.6036
3.64	10.1275	3.64	4.22052	3.64	31.0849
3.645	9.6169	3.645	3.80089	3.645	29.7951
3.65	9.7363	3.65	3.72114	3.65	30.3269
3.655	9.74205	3.655	4.33007	3.655	29.5129
3.66	9.86981	3.66	4.09505	3.66	30.3188
3.665	9.6009	3.665	3.91499	3.665	29.5861
3.67	9.17623	3.67	3.79657	3.67	28.2029
3.675	9.3638	3.675	3.82565	3.675	28.8455
3.68	9.29207	3.68	3.97631	3.68	28.3744
3.685	9.60469	3.685	3.93046	3.685	29.5789
3.69	9.51043	3.69	3.90475	3.69	29.2712
3.695	9.64677	3.695	3.85669	3.695	29.8301
3.7	9.48016	3.7	3.95955	3.7	29.0857
3.705	9.90064	3.705	3.91367	3.705	30.6733
3.71	9.54084	3.71	3.94773	3.71	29.3231
3.715	9.14325	3.715	4.04126	3.715	27.7327
3.72	9.67974	3.72	3.96535	3.72	29.8044
3.725	9.439	3.725	4.19522	3.725	28.5951
3.73	9.65088	3.73	4.10383	3.73	29.5072
3.735	9.3974	3.735	4.32902	3.735	28.2363
3.74	9.31728	3.74	3.88661	3.74	28.5928
3.745	9.2603	3.745	3.90182	3.745	28.3636
3.75	9.43553	3.75	4.14219	3.75	28.6609
3.755	8.84622	3.755	4.00635	3.755	26.6865
3.76	9.05676	3.76	3.76316	3.76	27.8137
3.765	9.17695	3.765	3.96699	3.765	27.9655
3.77	9.00209	3.77	3.7717	3.77	27.6026
3.775	8.93854	3.775	3.62108	3.775	27.5769
3.78	9.0819	3.78	3.76588	3.78	27.9016
3.785	9.38777	3.785	3.91551	3.785	28.8098
3.79	9.04681	3.79	3.65423	3.79	27.9253
3.795	9.1744	3.795	3.60477	3.795	28.4517
3.8	9.13842	3.8	3.85872	3.8	27.9787
3.805	9.0017	3.805	3.62246	3.805	27.8041
3.81	8.98599	3.81	3.78589	3.81	27.5239
3.815	9.20219	3.815	3.89834	3.815	28.1561
3.82	9.25341	3.82	4.01933	3.82	28.1706
3.825	8.98137	3.825	3.53997	3.825	27.8387
3.83	9.71077	3.83	3.63292	3.83	30.3443
3.835	9.42303	3.835	3.62573	3.835	29.3206
3.84	9.32681	3.84	3.5712	3.84	29.0432
3.845	9.58092	3.845	3.76953	3.845	29.7058
3.85	9.67946	3.85	3.70733	3.85	30.14
3.855	9.74857	3.855	3.88149	3.855	30.1658
3.86	9.41318	3.86	3.95068	3.86	28.8536
3.865	9.31945	3.865	3.80567	3.865	28.7114
3.87	9.42084	3.87	3.89772	3.87	28.9549
3.875	9.25206	3.875	4.11011	3.875	28.0318
3.88	9.29559	3.88	4.29087	3.88	27.9167
3.885	9.48107	3.885	4.05979	3.885	28.9479
3.89	9.78903	3.89	3.96174	3.89	30.2061
3.895	9.59444	3.895	4.21139	3.895	29.1445
3.9	9.60487	3.9	4.01022	3.9	29.4703
3.905	9.61454	3.905	3.99085	3.905	29.5323
3.91	9.53765	3.91	3.93835	3.91	29.3244
3.915	9.88802	3.915	3.61614	3.915	30.9983
3.92	9.4524	3.92	3.64117	3.92	29.4067
3.925	9.52583	3.925	3.66074	3.925	29.6462
3.93	9.77441	3.93	4.15398	3.93	29.8882
3.935	9.60437	3.935	3.85606	3.935	29.6774
3.94	9.77299	3.94	3.6873	3.94	30.5006
3.945	9.84597	3.945	3.52871	3.945	30.9511
3.95	9.4823	3.95	3.53447	3.95	29.6462
3.955	9.46575	3.955	3.49832	3.955	29.6307
3.96	9.55118	3.96	3.8447	3.96	29.4998
3.965	9.28053	3.965	3.72618	3.965	28.6765
3.97	9.40054	3.97	3.89535	3.97	28.8841
3.975	9.23554	3.975	3.78865	3.975	28.4296
3.98	9.31485	3.98	3.73574	3.98	28.7882
3.985	10.0697	3.985	3.60907	3.985	31.6544
3.99	9.9073	3.99	3.49345	3.99	31.2098
3.995	9.6616	3.995	3.66895	3.995	30.1237
4	9.12668	4	3.90961	4	27.8636
4.005	8.82756	4.005	3.83029	4.005	26.8801
4.01	9.20279	4.01	3.7359	4.01	28.3818
4.015	9.00177	4.015	3.79244	4.015	27.5724
4.02	9.00177	4.02	3.79244	4.02	27.5724
4.025	9.12048	4.025	3.91487	4.025	27.8333
4.03	8.86521	4.03	3.9523	4.03	26.8387
4.035	9.79484	4.035	3.90701	4.035	30.2996
4.04	9.41457	4.04	3.5625	4.04	29.3691
4.045	9.6936	4.045	3.77747	4.045	30.102
4.05	10.3626	4.05	4.176	4.05	31.9998
4.055	9.39466	4.055	3.72519	4.055	29.0908
4.06	9.52997	4.06	3.64652	4.06	29.6789
4.065	9.23408	4.065	3.5312	4.065	28.7601
4.07	10.887	4.07	3.58676	4.07	34.5731
4.075	6.93035	4.075	3.47201	4.075	20.3627
4.08	8.58781	4.08	3.5771	4.08	26.3614
4.085	7.93784	4.085	3.42518	4.085	24.1984
4.09	7.99547	4.09	3.30462	4.09	24.5786
4.095	11.6762	4.095	3.33924	4.095	37.5772
4.1	11.024	4.1	4.07573	4.1	34.5067
4.105	9.58871	4.105	4.12621	4.105	29.2474
4.11	9.43031	4.11	3.93794	4.11	28.9339
4.115	9.18434	4.115	3.96985	4.115	27.9885
4.12	9.2591	4.12	3.8334	4.12	28.4541
4.125	9.41408	4.125	3.8321	4.125	29.0194
4.13	9.05182	4.13	3.49655	4.13	28.1483
4.135	8.53245	4.135	3.61937	4.135	26.1002
4.14	9.2858	4.14	3.7428	4.14	28.6736
4.145	9.03976	4.145	3.5742	4.145	28.0052
4.15	9.14034	4.15	3.66872	4.15	28.245
4.155	8.62491	4.155	3.43298	4.155	26.6902
4.16	9.33182	4.16	3.67253	4.16	28.9322
4.165	9.06368	4.165	3.59237	4.165	28.0679
4.17	8.19482	4.17	3.82146	4.17	24.5498
4.175	9.16155	4.175	3.83357	4.175	28.0983
4.18	9.10521	4.18	3.85424	4.18	27.8636
4.185	8.73938	4.185	3.75363	4.185	26.667
4.19	9.05776	4.19	3.61007	4.19	28.0234
4.195	9.07011	4.195	3.70905	4.195	27.9362
4.2	12.4095	4.2	3.51786	4.2	39.965
4.205	11.6858	4.205	3.70215	4.205	37.2628
4.21	12.0148	4.21	3.54109	4.21	38.5701
4.215	12.3622	4.215	3.69018	4.215	39.6413
4.22	11.3954	4.22	3.86345	4.22	36.0701
4.225	11.4835	4.225	3.55267	4.225	36.7031
4.23	12.5392	4.23	3.73575	4.23	40.216
4.235	12.2062	4.235	3.58559	4.235	39.1955
4.24	11.6134	4.24	3.27102	4.24	37.42
4.245	12.3829	4.245	3.36132	4.245	40.0099
4.25	12.0333	4.25	3.64299	4.25	38.5381
4.255	10.7012	4.255	3.57196	4.255	33.9337
4.26	11.035	4.26	3.69673	4.26	34.9779
4.265	11.1769	4.265	3.84692	4.265	35.3151
4.27	10.9202	4.27	3.79484	4.27	34.4639
4.275	12.6001	4.275	4.27805	4.275	39.8768
4.28	11.7057	4.28	4.07253	4.28	36.9374
4.285	12.4259	4.285	4.16963	4.285	39.3789
4.29	12.2752	4.29	3.74576	4.29	39.2839
4.295	12.2638	4.295	3.66263	4.295	39.3243
4.3	11.9043	4.3	4.37464	4.3	37.2939
4.305	10.8388	4.305	3.86721	4.305	34.0922
4.31	11.5288	4.31	3.7096	4.31	36.7039
4.315	11.9894	4.315	3.54076	4.315	38.482
4.32	12.7805	4.32	3.4977	4.32	41.2701
4.325	13.0265	4.325	3.64373	4.325	41.9958
4.33	12.3045	4.33	3.66837	4.33	39.4607
4.335	12.4792	4.335	3.56619	4.335	40.164
4.34	10.2634	4.34	3.69558	4.34	32.2431
4.345	11.5218	4.345	3.48794	4.345	36.9002
4.35	9.71071	4.35	3.43208	4.35	30.5814
4.355	9.201	4.355	3.53332	4.355	28.6385
4.36	9.84184	4.36	3.73912	4.36	30.6835
4.365	10.7723	4.365	3.45814	4.365	34.3034
4.37	9.66393	4.37	3.54425	4.37	30.2838
4.375	11.1711	4.375	3.51819	4.375	35.6426
4.38	10.7457	4.38	3.3267	4.38	34.3426
4.385	11.2114	4.385	3.32424	4.385	35.9724
4.39	10.8357	4.39	3.23601	4.39	34.7448
4.395	10.8762	4.395	3.48471	4.395	34.6412
4.4	10.8019	4.4	3.70067	4.4	34.1495
4.405	11.6522	4.405	3.50633	4.405	37.338
4.41	12.2016	4.41	3.51063	4.41	39.2489
4.415	11.8951	4.415	3.44751	4.415	38.24
4.42	13.0243	4.42	3.45984	4.42	42.1463
4.425	11.6767	4.425	3.46163	4.425	37.466
4.43	12.0166	4.43	3.41623	4.43	38.6911
4.435	10.7648	4.435	3.81912	4.435	33.8843
4.44	11.6745	4.44	3.9172	4.44	36.998
4.445	12.815	4.445	3.8238	4.445	41.0949
4.45	11.4496	4.45	3.42967	4.45	36.7038
4.455	11.4006	4.455	3.5344	4.455	36.4308
4.46	10.5994	4.46	3.70203	4.46	33.4302
4.465	10.6598	4.465	3.67245	4.465	33.6775
4.47	12.057	4.47	3.45211	4.47	38.799
4.475	11.2044	4.475	3.51998	4.475	35.7576
4.48	12.3379	4.48	3.90268	4.48	39.3483
4.485	13.2531	4.485	3.82281	4.485	42.6223
4.49	12.3046	4.49	3.65148	4.49	39.4771
4.495	11.9437	4.495	3.63835	4.495	38.2293
4.5	11.5072	4.5	3.73825	4.5	36.5979
4.505	11.8415	4.505	3.65852	4.505	37.8521
4.51	10.4556	4.51	3.57933	4.51	33.0577
4.515	12.0905	4.515	3.66552	4.515	38.7162
4.52	11.3728	4.52	3.52224	4.52	36.3453
4.525	12.198	4.525	3.92683	4.525	38.8321
4.53	11.959	4.53	3.6497	4.53	38.2716
4.535	12.1716	4.535	3.99768	4.535	38.6656
4.54	11.3034	4.54	4.16248	4.54	35.4012
4.545	10.469	4.545	4.1083	4.545	32.4731
4.55	10.0847	4.55	3.87215	4.55	31.3896
4.555	10.1653	4.555	3.68376	4.555	31.9074
4.56	10.4719	4.56	3.81816	4.56	32.8422
4.565	11.2668	4.565	3.70025	4.565	35.7916
4.57	12.0755	4.57	4.26358	4.57	38.0335
4.575	11.6893	4.575	3.64654	4.575	37.3309
4.58	11.2754	4.58	3.63489	4.58	35.8899
4.585	11.1153	4.585	3.61463	4.585	35.3478
4.59	12.2009	4.59	3.71248	4.59	39.0568
4.595	12.9564	4.595	3.65099	4.595	41.746
4.6	13.4193	4.6	4.11431	4.6	42.9266
4.605	13.0556	4.605	4.12729	4.605	41.6397
4.61	12.3985	4.61	3.63315	4.61	39.8215
4.615	11.9444	4.615	3.41455	4.615	38.4415
4.62	12.1157	4.62	3.69857	4.62	38.7723
4.625	12.648	4.625	3.97893	4.625	40.3591
4.63	12.1818	4.63	3.65599	4.63	39.0441
4.635	11.1165	4.635	3.72015	4.635	35.2404
4.64	11.4335	4.64	3.76787	4.64	36.3076
4.645	11.692	4.645	3.89909	4.645	37.0793
4.65	11.7713	4.65	3.58214	4.65	37.6811
4.655	11.9821	4.655	3.49186	4.655	38.5021
4.66	11.8775	4.66	3.5276	4.66	38.1042
4.665	12.2696	4.665	3.88201	4.665	39.1295
4.67	12.4598	4.67	3.86676	4.67	39.8115
4.675	12.2825	4.675	3.43719	4.675	39.596
4.68	12.5164	4.68	3.89987	4.68	39.977
4.685	12.1405	4.685	3.54128	4.685	39.0079
4.69	11.8151	4.69	3.79798	4.69	37.6188
4.695	11.9051	4.695	3.9962	4.695	37.727
4.7	11.6743	4.7	3.55727	4.7	37.3659
4.705	12.2189	4.705	3.64212	4.705	39.1869
4.71	11.9428	4.71	3.54584	4.71	38.3148
4.715	11.6803	4.715	3.62877	4.715	37.3168
4.72	12.2228	4.72	3.29712	4.72	39.5103
4.725	11.5758	4.725	3.51229	4.725	37.0652
4.73	11.3073	4.73	3.50829	4.73	36.1297
4.735	11.3478	4.735	3.75809	4.735	36.0157
4.74	11.4709	4.74	3.81453	4.74	36.3899
4.745	12.1079	4.745	4.0069	4.745	38.4311
4.75	11.8521	4.75	3.82169	4.75	37.7248
4.755	11.9247	4.755	3.66907	4.755	38.1328
4.76	11.8266	4.76	3.74335	4.76	37.715
4.765	11.99	4.765	4.10843	4.765	37.9047
4.77	12.5349	4.77	4.0839	4.77	39.8541
4.775	12.0335	4.775	3.56519	4.775	38.6128
4.78	11.4788	4.78	3.47175	4.78	36.7654
4.785	12.1833	4.785	3.42647	4.785	39.2609
4.79	12.928	4.79	3.57419	4.79	41.7151
4.795	11.8578	4.795	3.70868	4.795	37.8595
4.8	11.888	4.8	3.98804	4.8	37.6757
4.805	11.7452	4.805	3.64914	4.805	37.5242
4.81	12.2084	4.81	3.74614	4.81	39.0502
4.815	13.1881	4.815	3.92617	4.815	42.2998
4.82	11.1191	4.82	3.49854	4.82	35.4798
4.825	12.2563	4.825	3.50949	4.825	39.4401
4.83	11.7386	4.83	3.45884	4.83	37.6842
4.835	12.3749	4.835	3.44317	4.835	39.9114
4.84	12.2415	4.84	4.06479	4.84	38.8408
4.845	11.6309	4.845	3.29058	4.845	37.4634
4.85	11.9974	4.85	3.52413	4.85	38.5252
4.855	11.9918	4.855	3.46399	4.855	38.5612
4.86	12.0839	4.86	3.52441	4.86	38.8264
4.865	12.3861	4.865	3.47462	4.865	39.9224
4.87	11.7051	4.87	3.37304	4.87	37.6469
4.875	12.4761	4.875	4.3242	4.875	39.3867
4.88	12.9776	4.88	3.86877	4.88	41.6195
4.885	12.15	4.885	4.01407	4.885	38.5722
4.89	11.1468	4.89	3.64406	4.89	35.4279
4.895	11.1458	4.895	3.88034	4.895	35.1678
4.9	12.0231	4.9	3.55599	4.9	38.585
4.905	11.4412	4.905	3.71205	4.905	36.3932
4.91	11.4153	4.91	3.71375	4.91	36.3003
4.915	12.3702	4.915	3.4233	4.915	39.9124
4.92	12.2481	4.92	3.37887	4.92	39.5278
4.925	11.9638	4.925	3.27381	4.925	38.6335
4.93	12.425	4.93	3.39095	4.93	40.1305
4.935	12.4148	4.935	3.58344	4.935	39.9243
4.94	12.9651	4.94	3.55034	4.94	41.8647
4.945	12.4471	4.945	3.57355	4.945	40.0456
4.95	12.6671	4.95	3.5864	4.95	40.7986
4.955	13.6037	4.955	3.64426	4.955	43.9957
4.96	12.3857	4.96	4.30652	4.96	39.086
4.965	11.9293	4.965	4.09022	4.965	37.71
4.97	12.4593	4.97	3.84694	4.97	39.8293
4.975	11.9203	4.975	3.6689	4.975	38.1177
4.98	10.9848	4.98	3.53226	4.98	34.9742
4.985	12.6197	4.985	3.59654	4.985	40.6251
4.99	11.7828	4.99	3.51093	4.99	37.7896
4.995	11.776	4.995	3.64076	4.995	37.64
5	11.376	5	3.46911	5	36.4086
5.005	12.029	5.005	3.2704	5.005	38.8621
5.01	12.0877	5.01	3.45947	5.01	38.8991
5.015	11.7075	5.015	3.82436	5.015	37.2131
5.02	12.2574	5.02	3.53765	5.02	39.4181
0		0		0

[truncated: 14 more sheets: FigS5d, FigS12d, Fig S13a, Fig S13b, Fig S13c, Fig S13d, Fig S13f, Fig S13g, Fig S14a, Fig S14b, Gels Figure 1, Gels Supp. Fig. 1, Gels Supp. Fig. 12b and c, Sheet1]
